# Supplementary material for: Transcriptional profiling of glutathione metabolism and the glutathione redox cycle of Festuca sinensis infected with Epichloë sinensis in response to Na2SeO3
Source: Front Plant Sci. 2026 Mar 19;17:1752324. doi: 10.3389/fpls.2026.1752324 (PMC13044120; doi:10.3389/fpls.2026.1752324)
Supplement: Supplementary file 2 [file Table1.xlsx]

## Sheet: Shoot Se  vs CK
Differentially expressed genes associated with glutathione metabolism in shoot comparisons without Se (CK) vs 20 mg L-1 or 50 mg L-1 Se at three different time points.
EICK1 vs EI201 log2FC	EICK1 vs EI501 log2FC	Gene ID (name)	KEGG_annotation			EICK2 vs EI202 log2FC	EICK2 vs EI502 log2FC	Gene ID (name)	KEGG_annotation			EICK3 vs EI203 log2FC	EICK3 vs EI503 log2FC	Gene ID (name)	KEGG_annotation
2.9897	5.3171	TRINITY_DN25968_c1_g1 (GCLC)	K11204 glutamate--cysteine ligase catalytic subunit			-1.1383		TRINITY_DN25968_c1_g1 (GCLC)	K11204 glutamate--cysteine ligase catalytic subunit			3.2175	3.6257	TRINITY_DN10676_c0_g1 (GST)	K00799 glutathione S-transferase
11.6874		TRINITY_DN23733_c1_g1 (GCLC)	K11204 glutamate--cysteine ligase catalytic subunit			-6.0713		TRINITY_DN648955_c0_g3 (GCLC)	K11204 glutamate--cysteine ligase catalytic subunit			1.5179	1.7194	TRINITY_DN406945_c0_g1 (GST)	K00799 glutathione S-transferase GSTF1
	17.2498	TRINITY_DN20250_c0_g1 (GCLC)	K11204 glutamate--cysteine ligase catalytic subunit				6.839	TRINITY_DN23733_c1_g1 (GCLC)	K11204 glutamate--cysteine ligase catalytic subunit				6.2106	TRINITY_DN13760_c0_g1 (GST)	K00799 glutathione S-transferase
-1.3674	-1.3608	TRINITY_DN72459_c0_g1 (GPX)	K00432 glutathione peroxidase			-6.4272	-5.9995	TRINITY_DN202351_c0_g1 (GPX)	K00432 glutathione peroxidase			1.1015	1.0308	TRINITY_DN17069_c0_g1 (GST)	K00799 glutathione S-transferase GSTU6
9.0106		TRINITY_DN25650_c1_g1 (GR)	GR K00383 glutathione reductase (NADPH)			-2.5606		TRINITY_DN25650_c1_g1 (GR)	K00383 glutathione reductase (NADPH)			1.0073	1.1344	TRINITY_DN15601_c9_g1 (GST)	K00799 glutathione S-transferase GSTU6
2.28085	5.3697	TRINITY_DN4779_c0_g3 (GR)	GR K00383 glutathione reductase (NADPH)			-8.4185	-7.9888	TRINITY_DN20182_c0_g1 (GR)	K00383 glutathione reductase (NADPH)			1.5843	2.2188	TRINITY_DN3645_c1_g1 (GST)	K00799 glutathione S-transferase GSTU6
	18.6864	TRINITY_DN224568_c0_g1 (GR)	GR K00383 glutathione reductase (NADPH)			6.3166	12.0823	TRINITY_DN72414_c0_g2 (GST)	K00799 glutathione S-transferase			1.4949	2.5019	TRINITY_DN47253_c0_g1 (GST)	K00799 glutathione S-transferase GSTU6
12.7292		TRINITY_DN72414_c0_g2 (GST)	GST K00799 glutathione S-transferase			9.8477	13.6402	TRINITY_DN78789_c0_g2 (GST)	K00799 glutathione S-transferase				7.18837	TRINITY_DN2365545_c1_g1 (GST)	K00799 glutathione S-transferase(GSTU6)
12.584		TRINITY_DN78789_c0_g2 (GST)	K00799 glutathione S-transferase			11.7736	15.3195	TRINITY_DN217655_c0_g1 (GST)	K00799 glutathione S-transferase				2.994	TRINITY_DN173900_c0_g2 (GST)	K00799 glutathione S-transferase(GSTU1)
15.1466		TRINITY_DN217655_c0_g1 (GST)	K00799 glutathione S-transferase			8.5813	13.5148	TRINITY_DN13760_c0_g1 (GST)	K00799 glutathione S-transferase			8.1132		TRINITY_DN37831_c0_g1 (EC:3.4.13.-)	K15428 Cys-Gly metallodipeptidase DUG1
12.1261		TRINITY_DN13760_c0_g1 (GST)	K00799 glutathione S-transferase			1.5079	5.308	TRINITY_DN17528_c0_g1 (GST)	K00799 glutathione S-transferase			6.0286		TRINITY_DN174671_c0_g1 (GHL)	K18592 glutathione hydrolase
10.0527		TRINITY_DN254533_c0_g1 (GST)	K00799 glutathione S-transferase			-1.0935		TRINITY_DN60947_c1_g1 (GST)	K00799 glutathione S-transferase			1.7453		TRINITY_DN20556_c0_g1 (APX)	K00434 L-ascorbate peroxidase
14.5141		TRINITY_DN17528_c0_g1 (GST)	K00799 glutathione S-transferase			-1.0406		TRINITY_DN2345447_c0_g1 (GST)	K00799 glutathione S-transferase
	17.2129	TRINITY_DN4455_c0_g1 (GST)	K00799 glutathione S-transferase				9.6675	TRINITY_DN8030_c0_g1 (GST)	K00799 glutathione S-transferase
1.5883	1.9366	TRINITY_DN17069_c0_g1 (GST)	K00799 glutathione S-transferase GSTU6				10.1908	TRINITY_DN22809_c0_g1 (GST)	K00799 glutathione S-transferase
3.4466	3.38394	TRINITY_DN3645_c1_g1 (GST)	K00799 glutathione S-transferase GSTU6				-1.0168	TRINITY_DN303380_c0_g1 (GST)	K00799 glutathione S-transferase
1.35536	1.144	TRINITY_DN47253_c0_g1 (GST)	K00799 glutathione S-transferase GSTU6			-1.0251		TRINITY_DN15601_c3_g1 (GST)	K00799 glutathione S-transferase GSTU6
2.1551		TRINITY_DN881575_c0_g1 (GST)	K00799 glutathione S-transferase GSTU6			-1.212		TRINITY_DN15601_c9_g1 (GST)	K00799 glutathione S-transferase GSTU6
	19.4109	TRINITY_DN4455_c0_g4 (GST)	K00799 glutathione S-transferase GSTU6			1.8903		TRINITY_DN559929_c1_g1 (GST)	K00799 glutathione S-transferase GSTU6
12.1594		TRINITY_DN54685_c1_g1 (GGT)	GGT K00681 gamma-glutamyltranspeptidase			-2.3857		TRINITY_DN3645_c1_g1 (GST)	K00799 glutathione S-transferase GSTU6
13.0252		TRINITY_DN2850_c0_g1 (GGCT)	GGCT K00682 gamma-glutamylcyclotransferase			-2.8249		TRINITY_DN47253_c0_g1 (GST)	K00799 glutathione S-transferase GSTU6
	14.9754	TRINITY_DN146264_c0_g1 (GGCT)	GGCT K00682 gamma-glutamylcyclotransferase			-4.1323		TRINITY_DN2161283_c0_g1 (GT)	K04097 glutathione transferase
11.4545		TRINITY_DN381955_c0_g1 (CHAC)	CHAC K07232 glutathione-specific gamma-glutamylcyclotransferase				12.1135	TRINITY_DN54685_c1_g1 (GGT)	K00681 gamma-glutamyltranspeptidase
	18.0477	TRINITY_DN41045_c0_g1 (CHAC)	CHAC K07232 glutathione-specific gamma-glutamylcyclotransferase			8.2526	13.8652	TRINITY_DN2850_c0_g1 (GGCT )	K00682 gamma-glutamylcyclotransferase
10.3864		TRINITY_DN68769_c0_g4 (EC:3.4.13.-)	K15428 Cys-Gly metallodipeptidase DUG1				11.8209	TRINITY_DN381955_c0_g1 (CHAC )	K07232 glutathione-specific gamma-glutamylcyclotransferase
	21.368	TRINITY_DN37831_c0_g1 (EC:3.4.13.-)	K15428 Cys-Gly metallodipeptidase DUG1			4.8568	9.0703	TRINITY_DN68769_c0_g4 (EC:3.4.13.-)	K15428 Cys-Gly metallodipeptidase DUG1
1.4647	2.4069	TRINITY_DN7687_c0_g1 (5-OPase)	K01469 5-oxoprolinase (ATP-hydrolysing)			1.8857	-9.4474	TRINITY_DN91100_c0_g1 (Grx)	K24137 glutaredoxin
9.0772		TRINITY_DN136663_c0_g1 (5-OPase)	K01469 5-oxoprolinase (ATP-hydrolysing)				4.4182	TRINITY_DN43304_c1_g3 (Grx)	K24137 glutaredoxin
	17.4656	TRINITY_DN38462_c0_g1 (5-OPase)	K01469 5-oxoprolinase (ATP-hydrolysing)			-2.4842	3.7997	TRINITY_DN3642_c0_g1 (Grx)	K24137 glutaredoxin
	17.6137	TRINITY_DN174671_c0_g1 (GHL)	GHL K18592 glutathione hydrolase			-3.7993	-10.4146	TRINITY_DN605981_c0_g1 (Grx)	K24137 glutaredoxin
10.9022		TRINITY_DN3642_c0_g1 (Grx)	Grx K24137 glutaredoxin			6.4621	11.3687	TRINITY_DN6816_c0_g3 (Grx)	K24137 glutaredoxin
4.5077		TRINITY_DN605981_c0_g1 (Grx)	Grx K24137 glutaredoxin			-1.6942	-1.5432	TRINITY_DN20556_c0_g1 (APX)	K00434 L-ascorbate peroxidase
9.3923		TRINITY_DN43304_c1_g3 (Grx)	Grx K24137 glutaredoxin			-10.2588	-9.8281	TRINITY_DN27404_c0_g1 (6PGD)	K00033 6-phosphogluconate dehydrogenase
11.3697		TRINITY_DN6816_c0_g3 (Grx)	Grx K24137 glutaredoxin
4.186	6.3005	TRINITY_DN20556_c0_g1 (APX)	K00434 L-ascorbate peroxidase
9.0045		TRINITY_DN33351_c0_g1 (6PGD)	K00033 6-phosphogluconate dehydrogenase
5.511		TRINITY_DN159859_c0_g1 (6PGD)	K00033 6-phosphogluconate dehydrogenase
	17.7436	TRINITY_DN16383_c0_g2 (6PGD)	K00033 6-phosphogluconate dehydrogenase
	1.9087	TRINITY_DN29765_c1_g1 (G6PD)	K00036 glucose-6-phosphate 1-dehydrogenase
	18.6788	TRINITY_DN86775_c0_g6 (G6PD)	K00036 glucose-6-phosphate 1-dehydrogenase
EFCK1 vs EF201 log2FC	EFCK1 vs EF501 log2FC	Gene ID	KEGG_annotation			EFCK2 vs EF202 log2FC	EFCK2 vs EF502 log2FC	Gene ID (name)	KEGG_annotation			EFCK3 vs EF203 log2FC	EFCK3 vs EF503 log2FC	Gene ID (name)	KEGG_annotation
3.7305		TRINITY_DN23733_c1_g1 (GCLC)	K11204 glutamate--cysteine ligase catalytic subunit			-7.925	-8.787	TRINITY_DN23733_c1_g1 (GCLC)	K11204 glutamate--cysteine ligase catalytic subunit			-8.8814	-8.143	TRINITY_DN20250_c0_g1 (GCLC)	K11204 glutamate--cysteine ligase catalytic subunit
13.7471		TRINITY_DN20250_c0_g1 (GCLC)	K11204 glutamate--cysteine ligase catalytic subunit			-12.4138		TRINITY_DN20250_c0_g1 (GCLC)	K11204 glutamate--cysteine ligase catalytic subunit				6.2252	TRINITY_DN23733_c1_g1 (GCLC)	K11204 glutamate--cysteine ligase catalytic subunit
-1.3604		TRINITY_DN1920_c0_g1 (GPX)	K00432 glutathione peroxidase			-9.9552	2.9281	TRINITY_DN224568_c0_g1 (GR)	K00383 glutathione reductase (NADPH)				-1.0017	TRINITY_DN72459_c0_g1 (GPX)	K00432 glutathione peroxidase
7.383	12.0813	TRINITY_DN25650_c1_g1 (GR)	K00383 glutathione reductase (NADPH)				-8.4701	TRINITY_DN25650_c1_g1 (GR)	K00383 glutathione reductase (NADPH)			-7.374	-9.3884	TRINITY_DN270967_c0_g3 (Prdx6)	K11188 peroxiredoxin 6
	14.6603	TRINITY_DN224568_c0_g1 (GR)	K00383 glutathione reductase (NADPH)			-7.1481	-10.3295	TRINITY_DN72414_c0_g2 (GST)	K00799 glutathione S-transferase			-7.4789	-10.0777	TRINITY_DN224568_c0_g1 (GR)	K00383 glutathione reductase (NADPH)
-8.4447	4.3663	TRINITY_DN217655_c0_g1 (GST)	K00799 glutathione S-transferase			-7.6543	-9.5086	TRINITY_DN78789_c0_g2 (GST)	K00799 glutathione S-transferase			-8.2876	-8.4442	TRINITY_DN30457_c0_g1 (GST)	K00799 glutathione S-transferase
-8.7957	4.7491	TRINITY_DN13760_c0_g1 (GST)	K00799 glutathione S-transferase			-7.0552	-11.6208	TRINITY_DN217655_c0_g1 (GST)	K00799 glutathione S-transferase			-6.4846	-9.8205	TRINITY_DN4455_c0_g1 (GST)	K00799 glutathione S-transferase
	4.8427	TRINITY_DN72414_c0_g2 (GST)	K00799 glutathione S-transferase			-8.8097	-11.1498	TRINITY_DN13760_c0_g1 (GST)	K00799 glutathione S-transferase			-9.768	-13.3659	TRINITY_DN4455_c0_g4 (GST)	K00799 glutathione S-transferase
	7.4743	TRINITY_DN78789_c0_g2 (GST)	K00799 glutathione S-transferase			-12.1929	-11.1911	TRINITY_DN17528_c0_g1 (GST)	K00799 glutathione S-transferase			1.0257		TRINITY_DN661235_c0_g2 (GST)	K00799 glutathione S-transferase
	14.2239	TRINITY_DN2522385_c0_g1 (GST)	K04097 glutathione transferase			-10.97	3.6207	TRINITY_DN4455_c0_g1 (GST)	K00799 glutathione S-transferase				8.7825	TRINITY_DN72414_c0_g2 (GST)	K00799 glutathione S-transferase
	4.8374	TRINITY_DN17528_c0_g1 (GST)	K00799 glutathione S-transferase			-12.7921	3.2798	TRINITY_DN4455_c0_g4 (GST)	K00799 glutathione S-transferase				6.8678	TRINITY_DN78789_c0_g2 (GST)	K00799 glutathione S-transferase
	9.7041	TRINITY_DN4455_c0_g1 (GST)	K00799 glutathione S-transferase			1.6343		TRINITY_DN303380_c0_g3 (GST)	K00799 glutathione S-transferase				8.80899	TRINITY_DN217655_c0_g1 (GST)	K00799 glutathione S-transferase
	9.9515	TRINITY_DN4455_c0_g4 (GST)	K00799 glutathione S-transferase				1.68	TRINITY_DN10037_c1_g1 (GST)	K00799 glutathione S-transferase				10.6794	TRINITY_DN13760_c0_g1 (GST)	K00799 glutathione S-transferase
	1.1468	TRINITY_DN10037_c1_g1 (GST)	K00799 glutathione S-transferase			1.1813		TRINITY_DN8829_c3_g1 (GST)	K00799 glutathione S-transferase GSTU6				7.8282	TRINITY_DN17528_c0_g1 (GST)	K00799 glutathione S-transferase
2.5947	4.3801	TRINITY_DN3645_c1_g1 (GST)	K00799 glutathione S-transferase GSTU6			1.0545		TRINITY_DN459414_c0_g2 (GST)	K00799 glutathione S-transferase GSTU6				1.0841	TRINITY_DN303380_c0_g3 (GST)	K00799 glutathione S-transferase
	1.0017	TRINITY_DN459414_c0_g2 (GST)	K00799 glutathione S-transferase GSTU6			1.2195		TRINITY_DN15601_c3_g1 (GST)	K00799 glutathione S-transferase GSTU6				1.4454	TRINITY_DN10676_c0_g1 (GST)	K00799 glutathione S-transferase
	1.0131	TRINITY_DN15601_c3_g1 (GST)	K00799 glutathione S-transferase GSTU6			1.107		TRINITY_DN15601_c9_g1 (GST)	K00799 glutathione S-transferase GSTU6				1.5728	TRINITY_DN1931600_c0_g1 (GST)	K00799 glutathione S-transferase
	2.2224	TRINITY_DN881575_c0_g1 (GST)	K00799 glutathione S-transferase GSTU6			1.0099		TRINITY_DN3107_c0_g2 (GST)	K00799 glutathione S-transferase GSTU6			-5.4138	1.3586	TRINITY_DN2365545_c1_g1 (GST)	K00799 glutathione S-transferase GSTU6
	7.0085	TRINITY_DN54685_c1_g1 (GGT)	K00681 gamma-glutamyltranspeptidase				1.7161	TRINITY_DN36575_c0_g1 (GST)	K00799 glutathione S-transferase GSTU6			-1.1875	-1.4522	TRINITY_DN559929_c1_g1 (GST)	K00799 glutathione S-transferase GSTU6
	5.6868	TRINITY_DN2850_c0_g1 (GGCT)	K00682 gamma-glutamylcyclotransferase				1.0253	TRINITY_DN17069_c0_g1 (GST)	K00799 glutathione S-transferase GSTU6			-1.4276	2.2372	TRINITY_DN47253_c0_g1 (GST)	K00799 glutathione S-transferase GSTU6
	10.5894	TRINITY_DN381955_c0_g1 (CHAC )	K07232 glutathione-specific gamma-glutamylcyclotransferase				3.7351	TRINITY_DN3645_c1_g1 (GST)	K00799 glutathione S-transferase GSTU6			-1.0293		TRINITY_DN36575_c0_g1 (GST)	K00799 glutathione S-transferase GSTU6
	9.8949	TRINITY_DN37831_c0_g1 (EC:3.4.13.-)	K15428 Cys-Gly metallodipeptidase DUG1				2.3552	TRINITY_DN47253_c0_g1 (GST)	K00799 glutathione S-transferase GSTU6			-1.0284		TRINITY_DN15601_c9_g1 (GST)	K00799 glutathione S-transferase GSTU6
9.8876		TRINITY_DN136663_c0_g1 (5-OPase)	K01469 5-oxoprolinase (ATP-hydrolysing)			-8.3184	-7.3133	TRINITY_DN54685_c1_g1 (GGT)	K00681 gamma-glutamyltranspeptidase				-1.436	TRINITY_DN8829_c3_g1 (GST)	K00799 glutathione S-transferase GSTU6
	9.0439	TRINITY_DN38462_c0_g1 (5-OPase)	K01469 5-oxoprolinase (ATP-hydrolysing)			-10.4742	-9.4739	TRINITY_DN2850_c0_g1 (GGCT )	K00682 gamma-glutamylcyclotransferase				1.3059	TRINITY_DN17069_c0_g1 (GST)	K00799 glutathione S-transferase GSTU6
	1.4765	TRINITY_DN71047_c0_g1 (5-OPase)	K01469 5-oxoprolinase (ATP-hydrolysing)			-11.0205	2.7831	TRINITY_DN41045_c0_g1 (CHAC )	K07232 glutathione-specific gamma-glutamylcyclotransferase				1.5811	TRINITY_DN881575_c0_g1 (GST)	K00799 glutathione S-transferase GSTU6
	6.7316	TRINITY_DN3642_c0_g1 (Grx)	K24137 glutaredoxin			-14.7595		TRINITY_DN37831_c0_g1 (EC:3.4.13.-)	K15428 Cys-Gly metallodipeptidase DUG1				-1.2696	TRINITY_DN3107_c0_g2 (GST)	K00799 glutathione S-transferase GSTU6
	6.3662	TRINITY_DN6816_c0_g3 (Grx)	K24137 glutaredoxin			-11.6107	1.9799	TRINITY_DN38462_c0_g1 (5-OPase)	K01469 5-oxoprolinase (ATP-hydrolysing)				1.3043	TRINITY_DN3645_c1_g1 (GST)	K00799 glutathione S-transferase GSTU6 isoform X1
	8.8939	TRINITY_DN174671_c0_g1 (GHL )	K18592 glutathione hydrolase			-10.3332	1.1681	TRINITY_DN174671_c0_g1 (GHL)	K18592 glutathione hydrolase			-8.0783		TRINITY_DN2522385_c0_g1 (GT)	K04097 glutathione transferase
	10.0982	TRINITY_DN159859_c0_g1 (6PGD)	K00033 6-phosphogluconate dehydrogenase			-12.0541		TRINITY_DN16383_c0_g2 (6PGD)	K00033 6-phosphogluconate dehydrogenase				-8.2352	TRINITY_DN2522385_c0_g1 (GT)	K04097 glutathione transferase
	12.5301	TRINITY_DN16383_c0_g2 (6PGD)	K00033 6-phosphogluconate dehydrogenase			-12.3025	1.5105	TRINITY_DN86775_c0_g6 (G6PD)	K00036 glucose-6-phosphate 1-dehydrogenase			-4.115	-8.2893	TRINITY_DN146264_c0_g1 (GGCT)	K00682 gamma-glutamylcyclotransferase
	9.708	TRINITY_DN33351_c0_g1 (6PGD)	K00033 6-phosphogluconate dehydrogenase										6.754	TRINITY_DN2850_c0_g1 (GGCT)	K00682 gamma-glutamylcyclotransferase
	1.0942	TRINITY_DN6221_c1_g2 (6PGD)	K00033 6-phosphogluconate dehydrogenase									-7.1221	-10.7193	TRINITY_DN41045_c0_g1 (CHAC )	K07232 glutathione-specific gamma-glutamylcyclotransferase
	11.8314	TRINITY_DN86775_c0_g6 (G6PD)	K00036 glucose-6-phosphate 1-dehydrogenase										6.3793	TRINITY_DN381955_c0_g1 (CHAC )	K07232 glutathione-specific gamma-glutamylcyclotransferase
												-6.5623	-12.0303	TRINITY_DN37831_c0_g1 (EC:3.4.13.-)	K15428 Cys-Gly metallodipeptidase DUG1
												-7.034	-7.1913	TRINITY_DN24830_c0_g1 (5-OPase)	K01469 5-oxoprolinase (ATP-hydrolysing)
												-8.1779	-10.7757	TRINITY_DN38462_c0_g1 (5-OPase)	K01469 5-oxoprolinase (ATP-hydrolysing)
												-6.9712	-10.5695	TRINITY_DN174671_c0_g1 (GHL)	K18592 glutathione hydrolase
													6.6112	TRINITY_DN6816_c0_g3 (Grx )	K24137 glutaredoxin
												-1.1966	-1.1807	TRINITY_DN37854_c0_g1 (IDH)	K00031 isocitrate dehydrogenase
												-8.1689	-9.2873	TRINITY_DN16383_c0_g2 (6PGD)	K00033 6-phosphogluconate dehydrogenase
												-7.9801	-10.9922	TRINITY_DN86775_c0_g6 (G6PD)	K00036 glucose-6-phosphate 1-dehydrogenase

## Sheet: root Se vs CK
Differentially expressed genes associated with glutathione metabolism in roots: control vs Se treatment
REICK1 vs REI201 log2FC	REICK1 vs REI501 log2FC	Gene ID (name)	KEGG_annotation		REFCK1 vs REF201 log2FC	REFCK1 vs REF501 log2FC	Gene ID (name)	KEGG_annotation
-8.9453	-3.8523	TRINITY_DN4585_c0_g2 (GCLC)	K11204 glutamate--cysteine ligase catalytic subunit		1.6834		TRINITY_DN648955_c0_g3 (GCLC)	K11204 glutamate--cysteine ligase catalytic subunit
3.8646	2.4634	TRINITY_DN25968_c1_g1 (GCLC)	K11204 glutamate--cysteine ligase catalytic subunit		-6.6431		TRINITY_DN20250_c0_g1 (GCLC)	K11204 glutamate--cysteine ligase catalytic subunit
9.5576		TRINITY_DN23733_c1_g1 (GCLC)	K11204 glutamate--cysteine ligase catalytic subunit			-5.3944	TRINITY_DN4585_c0_g2 (GCLC)	K11204 glutamate--cysteine ligase catalytic subunit
	-1.3345	TRINITY_DN648955_c0_g3 (GCLC)	K11204 glutamate--cysteine ligase catalytic subunit			13.5976	TRINITY_DN23733_c1_g1 (GCLC)	K11204 glutamate--cysteine ligase catalytic subunit
-12.1481	3.6536	TRINITY_DN20250_c0_g1 (GCLC)	K11204 glutamate--cysteine ligase catalytic subunit			-1.4682	TRINITY_DN2766_c0_g1 (GCL)	K01919 glutamate--cysteine ligase
8.3521		TRINITY_DN51999_c1_g1 (GCLR)	K11205 glutamate--cysteine ligase regulatory subunit		1.0983	-2.048	TRINITY_DN1773_c0_g1 (GPX)	K00432 glutathione peroxidase
-6.9364	-6.5474	TRINITY_DN202351_c0_g1 (GPX)	K00432 glutathione peroxidase		-8.98	-2.7762	TRINITY_DN202351_c0_g1 (GPX)	K00432 glutathione peroxidase
14.9296		TRINITY_DN367480_c0_g1 (GR)	K00383 glutathione reductase (NADPH)		1.4296		TRINITY_DN152111_c0_g1 (GPX)	K00432 glutathione peroxidase
2.083		TRINITY_DN25650_c1_g1 (GR)	K00383 glutathione reductase (NADPH)		-10.7653	-5.2158	TRINITY_DN20182_c0_g1 (GR)	K00383 glutathione reductase (NADPH)
-7.0089	5.5769	TRINITY_DN224568_c0_g1 (GR)	K00383 glutathione reductase (NADPH)		-8.0334	1.1742	TRINITY_DN224568_c0_g1 (GR)	K00383 glutathione reductase (NADPH)
6.3442		TRINITY_DN4779_c0_g3 (GR)	K00383 glutathione reductase (NADPH)		-11.6827		TRINITY_DN367480_c0_g1 (GR)	K00383 glutathione reductase (NADPH)
-12.3448	-5.7488	TRINITY_DN20182_c0_g1 (GR)	K00383 glutathione reductase (NADPH)			-1.1645	TRINITY_DN9144_c0_g1 (GR)	K00383 glutathione reductase (NADPH)
-6.1813	-3.4158	TRINITY_DN28126_c0_g1 (GST)	K00799 glutathione S-transferase			10.932	TRINITY_DN25650_c1_g1 (GR)	K00383 glutathione reductase (NADPH)
-6.8883	5.6391	TRINITY_DN4455_c0_g1 (GST)	K00799 glutathione S-transferase		9.5319	16.3766	TRINITY_DN72414_c0_g2 (GST)	K00799 glutathione S-transferase
-6.2528	6.4646	TRINITY_DN4455_c0_g4 (GST)	K00799 glutathione S-transferase		7.627	15.2801	TRINITY_DN78789_c0_g2 (GST)	K00799 glutathione S-transferase
-1.3338	-3.1617	TRINITY_DN1931600_c0_g1 (GST)	K00799 glutathione S-transferase		4.6359	13.0789	TRINITY_DN13760_c0_g1 (GST)	K00799 glutathione S-transferase
-4.0128	-2.9392	TRINITY_DN197716_c0_g1 (GST)	K00799 glutathione S-transferase		7.8284	6.1759	TRINITY_DN28126_c0_g1 (GST)	K00799 glutathione S-transferase
11.6253		TRINITY_DN17528_c0_g1 (GST)	K00799 glutathione S-transferase		7.0108	15.6245	TRINITY_DN17528_c0_g1 (GST)	K00799 glutathione S-transferase
16.2209		TRINITY_DN90280_c0_g1 (GST)	K00799 glutathione S-transferase		-11.2969	3.2239	TRINITY_DN90280_c0_g1 (GST)	K00799 glutathione S-transferase
12.1678		TRINITY_DN72414_c0_g2 (GST)	K00799 glutathione S-transferase		-4.69859	3.1918	TRINITY_DN4455_c0_g1 (GST)	K00799 glutathione S-transferase
1.0075		TRINITY_DN217636_c0_g1 (GST)	K00799 glutathione S-transferase		-10.9465	2.34	TRINITY_DN4455_c0_g4 (GST)	K00799 glutathione S-transferase
11.349		TRINITY_DN78789_c0_g2 (GST)	K00799 glutathione S-transferase		5.1211	2.1483	TRINITY_DN197716_c0_g1 (GST)	K00799 glutathione S-transferase
13.1542		TRINITY_DN217655_c0_g1 (GST)	K00799 glutathione S-transferase		7.3783		TRINITY_DN8030_c0_g1 (GST)	K00799 glutathione S-transferase
15.1123		TRINITY_DN13760_c0_g1 (GST)	K00799 glutathione S-transferase		4.2776		TRINITY_DN22809_c0_g1 (GST)	K00799 glutathione S-transferase
16.8544		TRINITY_DN661923_c0_g1 (GST)	K00799 glutathione S-transferase		-13.3827		TRINITY_DN661923_c0_g1 (GST)	K00799 glutathione S-transferase
4.1939	1.8821	TRINITY_DN36575_c0_g1 (GST)	K00799 glutathione S-transferase GSTU6		1.0335		TRINITY_DN303380_c0_g1 (GST)	K00799 glutathione S-transferase
1.4801		TRINITY_DN2365545_c1_g1 (GST)	K00799 glutathione S-transferase GSTU6			9.5161	TRINITY_DN217655_c0_g1 (GST)	K00799 glutathione S-transferase
1.261		TRINITY_DN17069_c0_g1 (GST)	K00799 glutathione S-transferase GSTU6			-2.2431	TRINITY_DN661235_c0_g2 (GST)	K00799 glutathione S-transferase
1.1843		TRINITY_DN15601_c3_g1 (GST)	K00799 glutathione S-transferase GSTU6			-1.7377	TRINITY_DN30413_c0_g2 (GST)	K00799 glutathione S-transferase
1.1		TRINITY_DN881575_c0_g1 (GST)	K00799 glutathione S-transferase GSTU6			-1.0754	TRINITY_DN10037_c1_g1 (GST)	K00799 glutathione S-transferase
1.2376		TRINITY_DN1391690_c0_g1 (GST)	K00799 glutathione S-transferase GSTU6			-1.9858	TRINITY_DN1931600_c0_g1 (GST)	K00799 glutathione S-transferase
-1.5722		TRINITY_DN559929_c1_g1 (GST)	K00799 glutathione S-transferase GSTU6			-2.0645	TRINITY_DN60947_c1_g1 (GST)	K00799 glutathione S-transferase
1.0962		TRINITY_DN173900_c0_g2 (GST)	K00799 glutathione S-transferase GSTU1			-1.6002	TRINITY_DN217636_c0_g1 (GST)	K00799 glutathione S-transferase
1.5131		TRINITY_DN3645_c1_g1 (GST)	K00799 glutathione S-transferase GSTU6 isoform X1			-1.4354	TRINITY_DN23011_c0_g1 (GST)	K00799 glutathione S-transferase
	-1.9865	TRINITY_DN2161283_c0_g1 (GT)	K04097 glutathione transferase			2.1649	TRINITY_DN36575_c0_g1 (GST)	K00799 glutathione S-transferase GSTU6
6.9771		TRINITY_DN54685_c1_g1 (GGT)	K00681 gamma-glutamyltranspeptidase			-1.4576	TRINITY_DN17069_c0_g1 (GST)	K00799 glutathione S-transferase GSTU6
11.9736		TRINITY_DN2850_c0_g1 (GGCT)	K00682 gamma-glutamylcyclotransferase		-1.1354	-2.531	TRINITY_DN459414_c0_g2 (GST)	K00799 glutathione S-transferase GSTU6
-11.7943		TRINITY_DN146264_c0_g1 (GGCT)	K00682 gamma-glutamylcyclotransferase		-1.4499		TRINITY_DN8829_c3_g1 (GST)	K00799 glutathione S-transferase GSTU6
-9.9216	-6.4129	TRINITY_DN1518531_c0_g1 (CHAC )	K07232 glutathione-specific gamma-glutamylcyclotransferase		-2.9035		TRINITY_DN40979_c0_g1 (GST)	K00799 glutathione S-transferase GSTU6
-12.2618	2.4369	TRINITY_DN41045_c0_g1 (CHAC )	K07232 glutathione-specific gamma-glutamylcyclotransferase		2.1931		TRINITY_DN559929_c1_g1 (GST)	K00799 glutathione S-transferase GSTU6
8.8438		TRINITY_DN381955_c0_g1 (CHAC )	K07232 glutathione-specific gamma-glutamylcyclotransferase			-1.4185	TRINITY_DN15601_c3_g1 (GST)	K00799 glutathione S-transferase GSTU6
8.9018		TRINITY_DN68769_c0_g4 (EC:3.4.13.-)	K15428 Cys-Gly metallodipeptidase DUG1			-2.1988	TRINITY_DN15601_c9_g1 (GST)	K00799 glutathione S-transferase GSTU6
-13.3906	3.0135	TRINITY_DN37831_c0_g1 (EC:3.4.13.-)	K15428 Cys-Gly metallodipeptidase DUG1			-2.3126	TRINITY_DN3107_c0_g2 (GST)	K00799 glutathione S-transferase GSTU6
-11.8411	4.0694	TRINITY_DN38462_c0_g1 (5-OPase)	K01469 5-oxoprolinase (ATP-hydrolysing)			-1.4154	TRINITY_DN47253_c0_g1 (GST)	K00799 glutathione S-transferase GSTU6
3.3284	2.2979	TRINITY_DN7687_c0_g1 (5-OPase)	K01469 5-oxoprolinase (ATP-hydrolysing)		-1.1755	-1.9165	TRINITY_DN3645_c0_g1 (GST)	K00799 glutathione S-transferase GSTU6 isoform X1
8.8488		TRINITY_DN153244_c0_g1 (Grx)	K24137 glutaredoxin			-1.2615	TRINITY_DN3645_c1_g1 (GST)	K00799 glutathione S-transferase GSTU6 isoform X1
6.7935		TRINITY_DN3642_c0_g1 (Grx)	K24137 glutaredoxin			-1.0192	TRINITY_DN1351830_c0_g1 (GST)	K00799 glutathione S-transferase GSTF1
8.5776		TRINITY_DN43304_c1_g3 (Grx)	K24137 glutaredoxin			-1.5391	TRINITY_DN173900_c0_g2 (GST)	K00799 glutathione S-transferase GSTU1
10.8437		TRINITY_DN6816_c0_g3 (Grx)	K24137 glutaredoxin		-1.0006	-1.6777	TRINITY_DN270_c0_g1 (GST)	K00799 glutathione S-transferase GSTU1
11.4763		TRINITY_DN43304_c0_g1 (Grx)	K24137 glutaredoxin			12.909	TRINITY_DN2522385_c0_g1 (GT)	K04097 glutathione transferase
1.8861		TRINITY_DN701193_c0_g1 (GDH)	K21888 glutathione dehydrogenase		2.2797		TRINITY_DN2161283_c0_g1 (GT)	K04097 glutathione transferase
-12.8287	2.8257	TRINITY_DN174671_c0_g1 (GHL)	K18592 glutathione hydrolase		2.9842		TRINITY_DN701193_c0_g1 (GDH)	K21888 glutathione dehydrogenase
1.5807		TRINITY_DN20556_c0_g1 (APX)	K00434 L-ascorbate peroxidase			13.6352	TRINITY_DN54685_c1_g1 (GGT)	K00681 gamma-glutamyltranspeptidase
15.3126		TRINITY_DN4588_c1_g1 (IDH)	K00031 isocitrate dehydrogenase		1.1377		TRINITY_DN1628521_c0_g1 (GGT)	K00681 gamma-glutamyltranspeptidase
	-1.306	TRINITY_DN17771_c0_g1 (IDH)	K00031 isocitrate dehydrogenase		8.4365	15.647	TRINITY_DN2850_c0_g1 (GGCT)	K00682 gamma-glutamylcyclotransferase
-11.7955	1.8276	TRINITY_DN16383_c0_g2 (6PGD)	K00033 6-phosphogluconate dehydrogenase		-7.72318		TRINITY_DN1518531_c0_g1 (CHAC)	K07232 glutathione-specific gamma-glutamylcyclotransferase
-9.9834	-2.1447	TRINITY_DN27404_c0_g1 (6PGD)	K00033 6-phosphogluconate dehydrogenase			3.9071	TRINITY_DN41045_c0_g1 (CHAC)	K07232 glutathione-specific gamma-glutamylcyclotransferase
	-1.4424	TRINITY_DN30692_c0_g2 (6PGD)	K00033 6-phosphogluconate dehydrogenase			14.3405	TRINITY_DN381955_c0_g1 (CHAC)	K07232 glutathione-specific gamma-glutamylcyclotransferase
	-1.7754	TRINITY_DN1160691_c0_g2 (6PGD)	K00033 6-phosphogluconate dehydrogenase			13.0983	TRINITY_DN68769_c0_g4 (EC:3.4.13.-)	K15428 Cys-Gly metallodipeptidase DUG1
	-5.2538	TRINITY_DN33351_c0_g1 (6PGD)	K00033 6-phosphogluconate dehydrogenase		-6.9237	1.5441	TRINITY_DN37831_c0_g1 (EC:3.4.13.-)	K15428 Cys-Gly metallodipeptidase DUG1
-11.5198	2.9952	TRINITY_DN86775_c0_g6 (G6PD)	K00036 glucose-6-phosphate 1-dehydrogenase		-4.472	2.03919	TRINITY_DN38462_c0_g1 (5-OPase)	K01469 5-oxoprolinase (ATP-hydrolysing)
-1.3779		TRINITY_DN1123_c1_g1 (G6PD)	K00036 glucose-6-phosphate 1-dehydrogenase		-10.6165	11.9002	TRINITY_DN43304_c1_g3 (Grx)	K24137 glutaredoxin
	-1.4633	TRINITY_DN15281_c0_g1 (G6PD)	K00036 glucose-6-phosphate 1-dehydrogenase		7.1813	14.0045	TRINITY_DN6816_c0_g3 (Grx)	K24137 glutaredoxin
					8.0438	13.9817	TRINITY_DN3642_c0_g1 (Grx)	K24137 glutaredoxin
					8.3583	9.0857	TRINITY_DN605981_c0_g1 (Grx)	K24137 glutaredoxin
					-7.5025		TRINITY_DN153244_c0_g1 (Grx)	K24137 glutaredoxin
					-5.0153	1.6957	TRINITY_DN174671_c0_g1 (GHL)	K18592 glutathione hydrolase
					-12.1318		TRINITY_DN4588_c1_g1 (IDH)	K00031 isocitrate dehydrogenase
					2.5606	2.32	TRINITY_DN1160691_c0_g2 (6PGD)	K00033 6-phosphogluconate dehydrogenase
					-8.4208	1.507	TRINITY_DN27404_c0_g1 (6PGD)	K00033 6-phosphogluconate dehydrogenase
					-7.8995		TRINITY_DN16383_c0_g2 (6PGD)	K00033 6-phosphogluconate dehydrogenase
						9.6858	TRINITY_DN33351_c0_g1 (6PGD)	K00033 6-phosphogluconate dehydrogenase
					-7.2578	4.2493	TRINITY_DN86775_c0_g6 (G6PD)	K00036 glucose-6-phosphate 1-dehydrogenase
					-1.1226	-1.505	TRINITY_DN29765_c1_g1 (G6PD)	K00036 glucose-6-phosphate 1-dehydrogenase
						-1.1808	TRINITY_DN4748_c1_g1 (G6PD)	K00036 glucose-6-phosphate 1-dehydrogenase
						-1.4509	TRINITY_DN164740_c0_g1 (G6PD)	K00036 glucose-6-phosphate 1-dehydrogenase
REICK2 vs REI202 log2FC	REICK2 vs REI502 log2FC	Gene ID (name)	KEGG_annotation		REFCK2 vs REF202 log2FC	REFCK2 vs REF502 log2FC	Gene ID (name)	KEGG_annotation
-2.8631	-4.5454	TRINITY_DN4585_c0_g2 (GCLC)	K11204 glutamate--cysteine ligase catalytic subunit		-1.2861	-1.2002	TRINITY_DN648955_c0_g3 (GCLC)	K11204 glutamate--cysteine ligase catalytic subunit
9.03426	11.1611	TRINITY_DN25968_c1_g1 (GCLC)	K11204 glutamate--cysteine ligase catalytic subunit			-7.2413	TRINITY_DN23733_c1_g1 (GCLC)	K11204 glutamate--cysteine ligase catalytic subunit
5.4979	9.0699	TRINITY_DN23733_c1_g1 (GCLC)	K11204 glutamate--cysteine ligase catalytic subunit		-9.2978	6.3312	TRINITY_DN20250_c0_g1 (GCLC)	K11204 glutamate--cysteine ligase catalytic subunit
8.9226		TRINITY_DN72459_c0_g1 (GPX)	K00432 glutathione peroxidase		-8.0773	-7.1496	TRINITY_DN270967_c0_g3 (Prdx6)	K11188 peroxiredoxin 6
-3.2745	-5.4636	TRINITY_DN202351_c0_g1 (GPX)	K00432 glutathione peroxidase		-11.9341	4.4762	TRINITY_DN224568_c0_g1 (GR)	K00383 glutathione reductase (NADPH)
10.1745	11.3344	TRINITY_DN367480_c0_g1 (GR)	K00383 glutathione reductase (NADPH)		-10.6008	-3.0068	TRINITY_DN30457_c0_g1 (GST)	K00799 glutathione S-transferase
6.074	9.037	TRINITY_DN4779_c0_g3 (GR)	K00383 glutathione reductase (NADPH)		-4.5653	-11.7312	TRINITY_DN72414_c0_g2 (GST)	K00799 glutathione S-transferase
-1.2972	-3.7344	TRINITY_DN224568_c0_g1 (GR)	K00383 glutathione reductase (NADPH)		-3.5844	-10.1176	TRINITY_DN78789_c0_g2 (GST)	K00799 glutathione S-transferase
-2.9291	-5.2292	TRINITY_DN20182_c0_g1 (GR)	K00383 glutathione reductase (NADPH)		-1.1392	-10.6757	TRINITY_DN13760_c0_g1 (GST)	K00799 glutathione S-transferase
5.6991	8.6012	TRINITY_DN72414_c0_g2 (GST)	K00799 glutathione S-transferase		-2.2156	-10.2773	TRINITY_DN17528_c0_g1 (GST)	K00799 glutathione S-transferase
6.9392	8.7587	TRINITY_DN78789_c0_g2 (GST)	K00799 glutathione S-transferase		-9.1132	6.6666	TRINITY_DN4455_c0_g1 (GST)	K00799 glutathione S-transferase
5.6544	9.0515	TRINITY_DN217655_c0_g1 (GST)	K00799 glutathione S-transferase		-11.3816	-10.4506	TRINITY_DN28126_c0_g1 (GST)	K00799 glutathione S-transferase
6.8178	9.9831	TRINITY_DN13760_c0_g1 (GST)	K00799 glutathione S-transferase		-10.1581	6.0879	TRINITY_DN4455_c0_g4 (GST)	K00799 glutathione S-transferase
1.5509	1.6041	TRINITY_DN279226_c1_g1 (GST)	K00799 glutathione S-transferase		6.1657		TRINITY_DN22809_c0_g1 (GST)	K00799 glutathione S-transferase
4.8768	7.6441	TRINITY_DN17528_c0_g1 (GST)	K00799 glutathione S-transferase		-8.3117		TRINITY_DN8331_c0_g1 (GST)	K00799 glutathione S-transferase
7.2274	9.796	TRINITY_DN90280_c0_g1 (GST)	K00799 glutathione S-transferase		1.4917		TRINITY_DN4748_c2_g1 (GST)	K00799 glutathione S-transferase
1.0549	1.2322	TRINITY_DN1931600_c0_g1 (GST)	K00799 glutathione S-transferase			-9.7617	TRINITY_DN217655_c0_g1 (GST)	K00799 glutathione S-transferase
13.665		TRINITY_DN661923_c0_g1 (GST)	K00799 glutathione S-transferase			-1.1067	TRINITY_DN559929_c1_g1 (GST)	K00799 glutathione S-transferase GSTU6
3.9912		TRINITY_DN28126_c0_g1 (GST)	K00799 glutathione S-transferase		-1.668	-1.1374	TRINITY_DN46054_c0_g1 (GST)	K00799 glutathione S-transferase GSTU6
1.1269		TRINITY_DN197716_c0_g1 (GST)	K00799 glutathione S-transferase		1.3616		TRINITY_DN15601_c9_g1 (GST)	K00799 glutathione S-transferase GSTU6
	9.1332	TRINITY_DN8030_c0_g1 (GST)	K00799 glutathione S-transferase		-1.304		TRINITY_DN40979_c0_g1 (GST)	K00799 glutathione S-transferase GSTU6
	10.1818	TRINITY_DN22809_c0_g1 (GST)	K00799 glutathione S-transferase			10.1801	TRINITY_DN2522385_c0_g1 (GT)	K04097 glutathione transferase
	15.2724	TRINITY_DN661923_c0_g1 (GST)	K00799 glutathione S-transferase		-1.4857	-1.2312	TRINITY_DN2161283_c0_g1 (GT)	K04097 glutathione transferase
	-5.7919	TRINITY_DN4455_c0_g1 (GST)	K00799 glutathione S-transferase			1.6229	TRINITY_DN1628521_c0_g1 (GGT)	K00681 gamma-glutamyltranspeptidase
	1.5745	TRINITY_DN303380_c0_g3 (GST)	K00799 glutathione S-transferase		-5.6426	-7.1617	TRINITY_DN54685_c1_g1 (GGT)	K00681 gamma-glutamyltranspeptidase
	-7.9471	TRINITY_DN4455_c0_g4 (GST)	K00799 glutathione S-transferase		-2.447	-9.2769	TRINITY_DN2850_c0_g1 (GGCT)	K00682 gamma-glutamylcyclotransferase
1.1057		TRINITY_DN8829_c3_g1 (GST)	K00799 glutathione S-transferase GSTU6			9.4065	TRINITY_DN146264_c0_g1 (GGCT)	K00682 gamma-glutamylcyclotransferase
3.6459	4.4016	TRINITY_DN36575_c0_g1 (GST)	K00799 glutathione S-transferase GSTU6			-6.2528	TRINITY_DN381955_c0_g1 (CHAC)	K07232 glutathione-specific gamma-glutamylcyclotransferase
1.4268	1.51926	TRINITY_DN40979_c0_g1 (GST)	K00799 glutathione S-transferase GSTU6		-6.6599	6.4529	TRINITY_DN41045_c0_g1 (CHAC)	K07232 glutathione-specific gamma-glutamylcyclotransferase
1.3198		TRINITY_DN46054_c0_g1 (GST)	K00799 glutathione S-transferase GSTU6		-8.3623	7.6343	TRINITY_DN37831_c0_g1 (EC:3.4.13.-)	K15428 Cys-Gly metallodipeptidase DUG1
	1.1511	TRINITY_DN2365545_c1_g1 (GST)	K00799 glutathione S-transferase GSTU6		-7.2738	6.7139	TRINITY_DN38462_c0_g1 (5-OPase)	K01469 5-oxoprolinase (ATP-hydrolysing)
3.324	2.5927	TRINITY_DN556055_c0_g1 (GST)	K00799 glutathione S-transferase GST 23		-8.2893		TRINITY_DN24830_c0_g1 (5-OPase)	K01469 5-oxoprolinase (ATP-hydrolysing)
7.2535	10.5034	TRINITY_DN54685_c1_g1 (GGT)	K00681 gamma-glutamyltranspeptidase			1.4112	TRINITY_DN63464_c0_g1 (5-OPase)	K01469 5-oxoprolinase (ATP-hydrolysing)
6.4468	9.2205	TRINITY_DN2850_c0_g1 (GGCT)	K00682 gamma-glutamylcyclotransferase			-6.9701	TRINITY_DN43304_c1_g3 (Grx)	K24137 glutaredoxin
6.8591	9.4168	TRINITY_DN381955_c0_g1 (CHAC )	K07232 glutathione-specific gamma-glutamylcyclotransferase		-3.642	-8.3161	TRINITY_DN6816_c0_g3 (Grx)	K24137 glutaredoxin
-3.3566	-3.9209	TRINITY_DN1518531_c0_g1 (CHAC )	K07232 glutathione-specific gamma-glutamylcyclotransferase		-3.4672	-8.236	TRINITY_DN3642_c0_g1 (Grx)	K24137 glutaredoxin
7.4541		TRINITY_DN2522385_c0_g1 (GT)	K04097 glutathione transferase		-8.5987	6.2666	TRINITY_DN174671_c0_g1 (GHL)	K18592 glutathione hydrolase
3.7511	-4.3833	TRINITY_DN37831_c0_g1 (EC:3.4.13.-)	K15428 Cys-Gly metallodipeptidase DUG1		1.1087		TRINITY_DN6273_c0_g1 (APX)	K00434 L-ascorbate peroxidase
	6.7739	TRINITY_DN68769_c0_g4 (EC:3.4.13.-)	K15428 Cys-Gly metallodipeptidase DUG1		-7.6113	-7.6479	TRINITY_DN4588_c1_g1 (IDH)	K00031 isocitrate dehydrogenase
7.6817	10.1113	TRINITY_DN7687_c0_g1 (5-OPase)	K01469 5-oxoprolinase (ATP-hydrolysing)		1.0289		TRINITY_DN17771_c0_g1 (IDH)	K00031 isocitrate dehydrogenase
-6.3868	-5.9963	TRINITY_DN136663_c0_g1 (5-OPase)	K01469 5-oxoprolinase (ATP-hydrolysing)			6.2743	TRINITY_DN16383_c0_g2 (6PGD)	K00033 6-phosphogluconate dehydrogenase
9.874	11.3688	TRINITY_DN153244_c0_g1 (Grx)	K24137 glutaredoxin		1.308	1.3009	TRINITY_DN30692_c0_g2 (6PGD)	K00033 6-phosphogluconate dehydrogenase
7.3029	10.6302	TRINITY_DN6816_c0_g3 (Grx)	K24137 glutaredoxin		1.0714		TRINITY_DN6221_c1_g2 (6PGD)	K00033 6-phosphogluconate dehydrogenase
12.0043	13.6213	TRINITY_DN43304_c0_g1 (Grx)	K24137 glutaredoxin			-1.5829	TRINITY_DN164740_c0_g1 (G6PD)	K00036 glucose-6-phosphate 1-dehydrogenase
	3.2683	TRINITY_DN3642_c0_g1 (Grx)	K24137 glutaredoxin			8.9629	TRINITY_DN86775_c0_g6 (G6PD)	K00036 glucose-6-phosphate 1-dehydrogenase
3.1638		TRINITY_DN174671_c0_g1 (GHL)	K18592 glutathione hydrolase			1.5983	TRINITY_DN15281_c0_g1 (G6PD)	K00036 glucose-6-phosphate 1-dehydrogenase
	1.0127	TRINITY_DN701193_c0_g1 (GDH)	K21888 glutathione dehydrogenase			-1.932	TRINITY_DN3595_c1_g1 (G6PD)	K00036 glucose-6-phosphate 1-dehydrogenase
11.0697	12.071	TRINITY_DN20556_c0_g1 (APX)	K00434 L-ascorbate peroxidase			-1.009	TRINITY_DN1123_c1_g1 (G6PD)	K00036 glucose-6-phosphate 1-dehydrogenase
	1.2071	TRINITY_DN6273_c0_g1 (APX)	K00434 L-ascorbate peroxidase
12.6075	13.6513	TRINITY_DN4588_c1_g1 (IDH)	K00031 isocitrate dehydrogenase
	1.0455	TRINITY_DN37854_c0_g1 (IDH)	K00031 isocitrate dehydrogenase
-1.8763	-4.7849	TRINITY_DN27404_c0_g1 (6PGD)	K00033 6-phosphogluconate dehydrogenase
	-1.084	TRINITY_DN30692_c0_g2 (6PGD)	K00033 6-phosphogluconate dehydrogenase
REICK3 vs REI203 log2FC	REICK3 vs REI503 log2FC	Gene ID (name)	KEGG_annotation		REFCK3 vs REF203 log2FC	REFCK3 vs REF503 log2FC	Gene ID (name)	KEGG_annotation
9.6568		TRINITY_DN20250_c0_g1 (GCLC)	K11204 glutamate--cysteine ligase catalytic subunit		-2.1983	-10.1825	TRINITY_DN20250_c0_g1 (GCLC)	K11204 glutamate--cysteine ligase catalytic subunit
	5.8906	TRINITY_DN25968_c1_g1 (GCLC)	K11204 glutamate--cysteine ligase catalytic subunit		-14.402	-14.6967	TRINITY_DN270967_c0_g3 (Prdx6)	K11188 peroxiredoxin 6
1.8771		TRINITY_DN152111_c0_g1 (GPX)	K00432 glutathione peroxidase		-3.92013	-3.4774	TRINITY_DN72459_c0_g1 (GPX)	K00432 glutathione peroxidase
1.3436		TRINITY_DN1773_c1_g1 (GPX)	K00432 glutathione peroxidase		1.1995	1.1754	TRINITY_DN1773_c0_g1 (GPX)	K00432 glutathione peroxidase
1.3012		TRINITY_DN1773_c0_g1 (GPX)	K00432 glutathione peroxidase		-2.0747	-2.8121	TRINITY_DN1920_c0_g1 (GPX)	K00432 glutathione peroxidase
	4.2377	TRINITY_DN72459_c0_g1 (GPX)	K00432 glutathione peroxidase		-1.3915	-10.2765	TRINITY_DN224568_c0_g1 (GR)	K00383 glutathione reductase (NADPH)
	1.7837	TRINITY_DN1920_c0_g1 (GPX)	K00432 glutathione peroxidase		-12.5549	-12.8497	TRINITY_DN30457_c0_g1 (GST)	K00799 glutathione S-transferase
9.5995		TRINITY_DN224568_c0_g1 (GR)	K00383 glutathione reductase (NADPH)		2.1773	2.183	TRINITY_DN60947_c1_g1 (GST)	K00799 glutathione S-transferase
	6.1578	TRINITY_DN367480_c0_g1 (GR)	K00383 glutathione reductase (NADPH)		1.7197	1.7913	TRINITY_DN217636_c0_g1 (GST)	K00799 glutathione S-transferase
	8.1432	TRINITY_DN4779_c0_g3 (GR)	K00383 glutathione reductase (NADPH)		1.942	1.6133	TRINITY_DN661235_c0_g2 (GST)	K00799 glutathione S-transferase
	6.4798	TRINITY_DN20182_c0_g1 (GR)	K00383 glutathione reductase (NADPH)		-7.5593	-5.9941	TRINITY_DN661923_c0_g1 (GST)	K00799 glutathione S-transferase
-4.1677	-1.9154	TRINITY_DN72414_c0_g2 (GST)	K00799 glutathione S-transferase		-13.6617	-13.9564	TRINITY_DN8331_c0_g1 (GST)	K00799 glutathione S-transferase
-6.5519	-2.6311	TRINITY_DN78789_c0_g2 (GST)	K00799 glutathione S-transferase		2.6396	3.1436	TRINITY_DN279226_c1_g1 (GST)	K00799 glutathione S-transferase
-4.265	-3.0957	TRINITY_DN13760_c0_g1 (GST)	K00799 glutathione S-transferase		1.0969	1.5164	TRINITY_DN30413_c0_g2 (GST)	K00799 glutathione S-transferase
-7.6744	3.7442	TRINITY_DN661923_c0_g1 (GST)	K00799 glutathione S-transferase		-4.2775	-10.1291	TRINITY_DN4455_c0_g1 (GST)	K00799 glutathione S-transferase
-6.1324	-2.8508	TRINITY_DN17528_c0_g1 (GST)	K00799 glutathione S-transferase		-7.0319	-12.7071	TRINITY_DN4455_c0_g4 (GST)	K00799 glutathione S-transferase
-1.4928	-3.018	TRINITY_DN197716_c0_g1 (GST)	K00799 glutathione S-transferase		2.5334	3.07	TRINITY_DN1931600_c0_g1 (GST)	K00799 glutathione S-transferase
8.3282		TRINITY_DN4455_c0_g1 (GST)	K00799 glutathione S-transferase		2.5456	2.9652	TRINITY_DN10037_c1_g1 (GST)	K00799 glutathione S-transferase
5.099		TRINITY_DN4455_c0_g4 (GST)	K00799 glutathione S-transferase		-1.0902	-2.2304	TRINITY_DN10676_c0_g1 (GST)	K00799 glutathione S-transferase
1.2299		TRINITY_DN2345447_c0_g1 (GST)	K00799 glutathione S-transferase		5.787	6.2369	TRINITY_DN197716_c0_g1 (GST)	K00799 glutathione S-transferase
1.1184		TRINITY_DN61044_c0_g1 (GST)	K00799 glutathione S-transferase		5.7561		TRINITY_DN13760_c0_g1 (GST)	K00799 glutathione S-transferase
-5.7266		TRINITY_DN217655_c0_g1 (GST)	K00799 glutathione S-transferase		4.0411		TRINITY_DN17528_c0_g1 (GST)	K00799 glutathione S-transferase
	3.36877	TRINITY_DN8030_c0_g1 (GST)	K00799 glutathione S-transferase			5.5907	TRINITY_DN217655_c0_g1 (GST)	K00799 glutathione S-transferase
	5.3453	TRINITY_DN22809_c0_g1 (GST)	K00799 glutathione S-transferase		3.2049	3.8676	TRINITY_DN2365545_c1_g1 (GST)	K00799 glutathione S-transferase GSTU6
	2.4885	TRINITY_DN28126_c0_g1 (GST)	K00799 glutathione S-transferase		3.287	3.8535	TRINITY_DN2175141_c0_g1 (GST)	K00799 glutathione S-transferase GSTU6
	10.5342	TRINITY_DN90280_c0_g1 (GST)	K00799 glutathione S-transferase		5.0959	6.1574	TRINITY_DN36575_c0_g1 (GST)	K00799 glutathione S-transferase GSTU6
	1.7092	TRINITY_DN10676_c0_g1 (GST)	K00799 glutathione S-transferase		1.6244	2.3075	TRINITY_DN17069_c0_g1 (GST)	K00799 glutathione S-transferase GSTU6
1.2828	3.7717	TRINITY_DN36575_c0_g1 (GST)	K00799 glutathione S-transferase GSTU6		1.9111	2.0146	TRINITY_DN459414_c0_g2 (GST)	K00799 glutathione S-transferase GSTU6
1.4284	1.79136	TRINITY_DN40979_c0_g1 (GST)	K00799 glutathione S-transferase GSTU6		1.2913	1.7741	TRINITY_DN15601_c3_g1 (GST)	K00799 glutathione S-transferase GSTU6
1.1393		TRINITY_DN881575_c0_g1 (GST)	K00799 glutathione S-transferase GSTU6		1.2739	2.0243	TRINITY_DN881575_c0_g1 (GST)	K00799 glutathione S-transferase GSTU6
1.0679		TRINITY_DN1391690_c0_g1 (GST)	K00799 glutathione S-transferase GSTU6		1.9468	2.9902	TRINITY_DN1391690_c0_g1 (GST)	K00799 glutathione S-transferase GSTU6
1.4125		TRINITY_DN46054_c0_g1 (GST)	K00799 glutathione S-transferase GSTU6		2.374	2.1005	TRINITY_DN47253_c0_g1 (GST)	K00799 glutathione S-transferase GSTU6
	1.0656	TRINITY_DN2365545_c1_g1 (GST)	K00799 glutathione S-transferase GSTU6		2.3696		TRINITY_DN3645_c0_g1 (GST)	K00799 glutathione S-transferase GSTU6 isoform X1
	-1.4449	TRINITY_DN15601_c9_g1 (GST)	K00799 glutathione S-transferase GSTU6			1.21811	TRINITY_DN8829_c3_g1 (GST)	K00799 glutathione S-transferase GSTU6
	-1.0416	TRINITY_DN559929_c1_g1 (GST)	K00799 glutathione S-transferase GSTU6			1.9068	TRINITY_DN40979_c0_g1 (GST)	K00799 glutathione S-transferase GSTU6
	1.0497	TRINITY_DN3645_c0_g1 (GST)	K00799 glutathione S-transferase GSTU6 isoform X1			-1.0304	TRINITY_DN559929_c1_g1 (GST)	K00799 glutathione S-transferase GSTU6
	1.2548	TRINITY_DN3645_c1_g1 (GST)	K00799 glutathione S-transferase GSTU6 isoform X1		4.0104	4.5744	TRINITY_DN173900_c0_g2 (GST)	K00799 glutathione S-transferase GSTU1
1.4683	-1.284	TRINITY_DN143772_c0_g1 (GST)	K00799 glutathione S-transferase GSTF1		2.0795	2.58817	TRINITY_DN270_c0_g1 (GST)	K00799 glutathione S-transferase GSTU1
1.1013		TRINITY_DN6747_c0_g1 (GST)	K00799 glutathione S-transferase GSTF1		2.2175	3.0413	TRINITY_DN3645_c1_g1 (GST)	K00799 glutathione S-transferase GSTU6 isoform X1
	-1.2327	TRINITY_DN406945_c0_g1 (GST)	K00799 glutathione S-transferase GSTF1		2.0707	2.3693	TRINITY_DN406945_c0_g1 (GST)	K00799 glutathione S-transferase GSTF1
-1.316	1.067	TRINITY_DN2161283_c0_g1 (GT)	K04097 glutathione transferase		1.0114	1.234	TRINITY_DN1351830_c0_g1 (GST)	K00799 glutathione S-transferase GSTF1
-2.5038		TRINITY_DN2850_c0_g1 (GGCT)	K00682 gamma-glutamylcyclotransferase		1.2564	1.6581	TRINITY_DN143772_c0_g1 (GST)	K00799 glutathione S-transferase GSTF1
7.7668		TRINITY_DN146264_c0_g1 (GGCT)	K00682 gamma-glutamylcyclotransferase		-9.7899	-10.0848	TRINITY_DN2522385_c0_g1 (GT)	K04097 glutathione transferase
6.7635		TRINITY_DN41045_c0_g1 (CHAC )	K07232 glutathione-specific gamma-glutamylcyclotransferase		3.8813	3.4305	TRINITY_DN1628521_c0_g1 (GGT)	K00681 gamma-glutamyltranspeptidase
-5.2516	-4.4291	TRINITY_DN381955_c0_g1 (CHAC )	K07232 glutathione-specific gamma-glutamylcyclotransferase		-1.8531	-9.0227	TRINITY_DN146264_c0_g1 (GGCT)	K00682 gamma-glutamylcyclotransferase
7.685	-4.9857	TRINITY_DN37831_c0_g1 (EC:3.4.13.-)	K15428 Cys-Gly metallodipeptidase DUG1		-1.1002	-10.4741	TRINITY_DN41045_c0_g1 (CHAC)	K07232 glutathione-specific gamma-glutamylcyclotransferase
7.8129		TRINITY_DN38462_c0_g1 (5-OPase)	K01469 5-oxoprolinase (ATP-hydrolysing)		-1.9696	-13.1522	TRINITY_DN37831_c0_g1 (EC:3.4.13.-)	K15428 Cys-Gly metallodipeptidase DUG1
	5.8835	TRINITY_DN7687_c0_g1 (5-OPase)	K01469 5-oxoprolinase (ATP-hydrolysing)		-10.4119	-10.7066	TRINITY_DN24830_c0_g1 (5-OPase)	K01469 5-oxoprolinase (ATP-hydrolysing)
	-1.9629	TRINITY_DN63464_c0_g1 (5-OPase)	K01469 5-oxoprolinase (ATP-hydrolysing)		-1.8904	-10.7548	TRINITY_DN38462_c0_g1 (5-OPase)	K01469 5-oxoprolinase (ATP-hydrolysing)
	3.1238	TRINITY_DN153244_c0_g1 (Grx)	K24137 glutaredoxin		-1.4279	-10.465	TRINITY_DN174671_c0_g1 (GHL)	K18592 glutathione hydrolase
	3.6452	TRINITY_DN43304_c0_g1 (Grx)	K24137 glutaredoxin		1.3057	1.7774	TRINITY_DN37854_c0_g1 (IDH)	K00031 isocitrate dehydrogenase
9.69125		TRINITY_DN174671_c0_g1 (GHL)	K18592 glutathione hydrolase			-1.2635	TRINITY_DN17771_c0_g1 (IDH)	K00031 isocitrate dehydrogenase
	6.9039	TRINITY_DN20556_c0_g1 (APX)	K00434 L-ascorbate peroxidase		1.3736		TRINITY_DN30692_c0_g2 (6PGD)	K00033 6-phosphogluconate dehydrogenase
	5.3194	TRINITY_DN4588_c1_g1 (IDH)	K00031 isocitrate dehydrogenase			-8.5109	TRINITY_DN16383_c0_g2 (6PGD)	K00033 6-phosphogluconate dehydrogenase
1.1591	-1.0102	TRINITY_DN1519616_c0_g1 (6PGD)	K00033 6-phosphogluconate dehydrogenase		-1.4575	-8.7306	TRINITY_DN86775_c0_g6 (G6PD)	K00036 glucose-6-phosphate 1-dehydrogenase
5.665		TRINITY_DN16383_c0_g2 (6PGD)	K00033 6-phosphogluconate dehydrogenase		2.5069	1.9918	TRINITY_DN15281_c0_g1 (G6PD)	K00036 glucose-6-phosphate 1-dehydrogenase
1.2056		TRINITY_DN30692_c0_g2 (6PGD)	K00033 6-phosphogluconate dehydrogenase		1.1306	1.0878	TRINITY_DN3595_c1_g1 (G6PD)	K00036 glucose-6-phosphate 1-dehydrogenase
	-1.3602	TRINITY_DN6221_c1_g2 (6PGD)	K00033 6-phosphogluconate dehydrogenase		1.3216		TRINITY_DN4748_c1_g1 (G6PD)	K00036 glucose-6-phosphate 1-dehydrogenase
	2.2925	TRINITY_DN27404_c0_g1 (6PGD)	K00033 6-phosphogluconate dehydrogenase
	-1.2672	TRINITY_DN4748_c1_g1 (G6PD)	K00036 glucose-6-phosphate 1-dehydrogenase
	-1.5364	TRINITY_DN3595_c1_g1 (G6PD)	K00036 glucose-6-phosphate 1-dehydrogenase
	-1.6174	TRINITY_DN15281_c0_g1 (G6PD)	K00036 glucose-6-phosphate 1-dehydrogenase
	-1.5255	TRINITY_DN164740_c0_g1 (G6PD)	K00036 glucose-6-phosphate 1-dehydrogenase
6.9351		TRINITY_DN86775_c0_g6 (G6PD)	K00036 glucose-6-phosphate 1-dehydrogenase
							6

## Sheet: EF vs EI
Differentially expressed genes associated with glutathione metabolism in shoot EF vs EI groups.
EFCK1 vs EICK1 log2FC	Gene ID (name)	KEGG_annotation			EF201 vs EI201 log2FC	EF501 vs EI501 log2FC	Gene ID (name)	KEGG_annotation
8.7638	TRINITY_DN25968_c1_g1 (GCLC)	K11204 glutamate--cysteine ligase catalytic subunit			11.4562	11.9904	TRINITY_DN25968_c1_g1 (GCLC)	K11204 glutamate--cysteine ligase catalytic subunit
9.73031	TRINITY_DN4779_c0_g3 (GR)	K00383 glutathione reductase (NADPH)			11.5579	-7.0246	TRINITY_DN23733_c1_g1 (GCLC)	K11204 glutamate--cysteine ligase catalytic subunit
-8.2348	TRINITY_DN72414_c0_g2 (GST)	K00799 glutathione S-transferase				3.0259	TRINITY_DN20250_c0_g1 (GCLC)	K11204 glutamate--cysteine ligase catalytic subunit
-9.55	TRINITY_DN217655_c0_g1 (GST)	K00799 glutathione S-transferase			-2.0151		TRINITY_DN72459_c0_g1 (GPX)	K00432 glutathione peroxidase
-6.0774	TRINITY_DN13760_c0_g1 (GST)	K00799 glutathione S-transferase			-1.0684		TRINITY_DN1920_c0_g1 (GPX)	K00432 glutathione peroxidase
-8.5769	TRINITY_DN17528_c0_g1 (GST)	K00799 glutathione S-transferase				-1.2325	TRINITY_DN559_c0_g1 (GPX)	K00432 glutathione peroxidase
-1.2701	TRINITY_DN2345447_c0_g1 (GST)	K00799 glutathione S-transferase				-1.3635	TRINITY_DN1773_c0_g1 (GPX)	K00432 glutathione peroxidase
-1.19	TRINITY_DN47253_c0_g1 (GST)	K00799 glutathione S-transferase GSTU6				-1.6344	TRINITY_DN72459_c0_g1 (GPX)	K00432 glutathione peroxidase
11.1648	TRINITY_DN7687_c0_g1 (5-OPase)	K01469 5-oxoprolinase (ATP-hydrolysing)			4.2439	-2.503	TRINITY_DN25650_c1_g1 (GR)	K00383 glutathione reductase (NADPH)
8.663	TRINITY_DN20556_c0_g1 (APX)	K00434 L-ascorbate peroxidase			11.712	13.0105	TRINITY_DN4779_c0_g3 (GR)	K00383 glutathione reductase (NADPH)
2.3242	TRINITY_DN6221_c1_g2 (6PGD)	K00033 6-phosphogluconate dehydrogenase				3.5417	TRINITY_DN224568_c0_g1 (GR)	K00383 glutathione reductase (NADPH)
					7.53	-10.0099	TRINITY_DN72414_c0_g2 (GST)	K00799 glutathione S-transferase
					12.4528	-9.1694	TRINITY_DN78789_c0_g2 (GST)	K00799 glutathione S-transferase
					14.0548	-10.8539	TRINITY_DN217655_c0_g1 (GST)	K00799 glutathione S-transferase
					14.8362	-11.5799	TRINITY_DN13760_c0_g1 (GST)	K00799 glutathione S-transferase
					7.1052	-3.4207	TRINITY_DN17528_c0_g1 (GST)	K00799 glutathione S-transferase
					4.673		TRINITY_DN254533_c0_g1 (GST)	K00799 glutathione S-transferase
						-2.355	TRINITY_DN60947_c1_g1 (GST)	K00799 glutathione S-transferase
						-1.8691	TRINITY_DN217636_c0_g1 (GST)	K00799 glutathione S-transferase
						-1.3478	TRINITY_DN23011_c0_g1 (GST)	K00799 glutathione S-transferase
						-1.5868	TRINITY_DN661235_c0_g2 (GST)	K00799 glutathione S-transferase
						-2.0699	TRINITY_DN459414_c0_g2 (GST)	K00799 glutathione S-transferase
						-1.2773	TRINITY_DN1391690_c0_g1 (GST)	K00799 glutathione S-transferase
						-1.8261	TRINITY_DN3645_c1_g1 (GST)	K00799 glutathione S-transferase
						-1.2892	TRINITY_DN30413_c0_g2 (GST)	K00799 glutathione S-transferase U17-like
						1.7021	TRINITY_DN4455_c0_g1 (GST)	K00799 glutathione S-transferase
						2.8425	TRINITY_DN4455_c0_g4 (GST)	K00799 glutathione S-transferase
						-1.2077	TRINITY_DN4748_c2_g1 (GST)	K00799 glutathione S-transferase
						-1.5767	TRINITY_DN270_c0_g1 (GST)	K00799 glutathione S-transferase
						-1.9915	TRINITY_DN10037_c1_g1 (GST)	K00799 glutathione S-transferase
					-1.002	-1.8992	TRINITY_DN15601_c3_g1 (GST)	K00799 glutathione S-transferase GSTU6
					-1.073	-1.0567	TRINITY_DN559929_c1_g1 (GST)	K00799 glutathione S-transferase GSTU6
					-1.0175		TRINITY_DN36575_c0_g1 (GST)	K00799 glutathione S-transferase GSTU6
						-2.0713	TRINITY_DN8829_c3_g1 (GST)	K00799 glutathione S-transferase GSTU6
						-2.3158	TRINITY_DN881575_c0_g1 (GST)	K00799 glutathione S-transferase GSTU6
						-1.3839	TRINITY_DN3107_c0_g2 (GST)	K00799 glutathione S-transferase GSTU6
						-1.5126	TRINITY_DN3645_c0_g1 (GST)	K00799 glutathione S-transferase GSTU6 isoform X1
						-1.3683	TRINITY_DN6747_c0_g1 (GST)	K00799 glutathione S-transferase GSTF1
					-1.463		TRINITY_DN556055_c0_g1 (GST)	K00799 glutathione S-transferase GST 23
						-11.0058	TRINITY_DN2522385_c0_g1 (GT)	K04097 glutathione transferase
					12.0288	-7.7144	TRINITY_DN54685_c1_g1 (GGT)	K00681 gamma-glutamyltranspeptidase
					12.8942	-8.4611	TRINITY_DN2850_c0_g1 (GGCT)	K00682 gamma-glutamylcyclotransferase
						5.0413	TRINITY_DN146264_c0_g1 (GGCT)	K00682 gamma-glutamylcyclotransferase
						4.2286	TRINITY_DN41045_c0_g1 (CHAC)	K07232 glutathione-specific gamma-glutamylcyclotransferase
					11.3222	-7.3699	TRINITY_DN381955_c0_g1 (CHAC)	K07232 glutathione-specific gamma-glutamylcyclotransferase
					-2.8209	3.773	TRINITY_DN37831_c0_g1 (EC:3.4.13.-)	K15428 Cys-Gly metallodipeptidase DUG1
					10.2546		TRINITY_DN68769_c0_g4 (EC:3.4.13.-)	K15428 Cys-Gly metallodipeptidase DUG1
						3.164	TRINITY_DN38462_c0_g1 (5-OPase)	K01469 5-oxoprolinase (ATP-hydrolysing)
						-2.5178	TRINITY_DN71047_c0_g1 (5-OPase)	K01469 5-oxoprolinase (ATP-hydrolysing)
					12.3314	11.4816	TRINITY_DN7687_c0_g1 (5-OPase)	K01469 5-oxoprolinase (ATP-hydrolysing)
					11.24	-7.5762	TRINITY_DN6816_c0_g3 (Grx)	K24137 glutaredoxin
					4.8	-5.2807	TRINITY_DN3642_c0_g1 (Grx)	K24137 glutaredoxin
					5.2248		TRINITY_DN605981_c0_g1 (Grx)	K24137 glutaredoxin
					9.2626		TRINITY_DN43304_c1_g3 (Grx)	K24137 glutaredoxin
						2.9905	TRINITY_DN174671_c0_g1 (GHL)	K18592 glutathione hydrolase
					12.5492	12.8708	TRINITY_DN20556_c0_g1 (APX)	K00434 L-ascorbate peroxidase
						-1.0345	TRINITY_DN37854_c0_g1 (IDH)	K00031 isocitrate dehydrogenase
					5.3761	-5.0061	TRINITY_DN159859_c0_g1 (6PGD)	K00033 6-phosphogluconate dehydrogenase
					3.1749		TRINITY_DN33351_c0_g1 (6PGD)	K00033 6-phosphogluconate dehydrogenase
						4.7427	TRINITY_DN16383_c0_g2 (6PGD)	K00033 6-phosphogluconate dehydrogenase
						2.1917	TRINITY_DN29765_c1_g1 (G6PD)	K00036 glucose-6-phosphate 1-dehydrogenase
						3.9265	TRINITY_DN86775_c0_g6 (G6PD)	K00036 glucose-6-phosphate 1-dehydrogenase
EFCK2 vs EICK2 log2FC	Gene ID (name)	KEGG_annotation			EF202 vs EI202 log2FC	EF502 vs EI502 log2FC	Gene ID (name)	KEGG_annotation
11.8026	TRINITY_DN25968_c1_g1 (GCLC)	K11204 glutamate--cysteine ligase catalytic subunit			11.6361	10.9888	TRINITY_DN25968_c1_g1 (GCLC)	K11204 glutamate--cysteine ligase catalytic subunit
5.568	TRINITY_DN648955_c0_g3 (GCLC)	K11204 glutamate--cysteine ligase catalytic subunit				11.8169	TRINITY_DN23733_c1_g1 (GCLC)	K11204 glutamate--cysteine ligase catalytic subunit
-3.6335	TRINITY_DN23733_c1_g1 (GCLC)	K11204 glutamate--cysteine ligase catalytic subunit				-12.3771	TRINITY_DN20250_c0_g1 (GCLC)	K11204 glutamate--cysteine ligase catalytic subunit
-11.9281	TRINITY_DN20250_c0_g1 (GCLC)	K11204 glutamate--cysteine ligase catalytic subunit				1.006	TRINITY_DN1920_c0_g1 (GPX)	K00432 glutathione peroxidase
4.9637	TRINITY_DN202351_c0_g1 (GPX)	K00432 glutathione peroxidase				8.8456	TRINITY_DN25650_c1_g1 (GR)	K00383 glutathione reductase (NADPH)
1.2551	TRINITY_DN25650_c1_g1 (GR)	K00383 glutathione reductase (NADPH)				-14.518	TRINITY_DN224568_c0_g1 (GR)	K00383 glutathione reductase (NADPH)
-10.9513	TRINITY_DN224568_c0_g1 (GR)	K00383 glutathione reductase (NADPH)				-1.1591	TRINITY_DN9144_c0_g1 (GR)	K00383 glutathione reductase (NADPH)
12.3745	TRINITY_DN4779_c0_g3 (GR)	K00383 glutathione reductase (NADPH)			11.9125	11.7321	TRINITY_DN4779_c0_g3 (GR)	K00383 glutathione reductase (NADPH)
7.91234	TRINITY_DN20182_c0_g1 (GR)	K00383 glutathione reductase (NADPH)			4.3711	13.2477	TRINITY_DN72414_c0_g2 (GST)	K00799 glutathione S-transferase
-8.9898	TRINITY_DN72414_c0_g2 (GST)	K00799 glutathione S-transferase			7.3827	12.9473	TRINITY_DN78789_c0_g2 (GST)	K00799 glutathione S-transferase
1.0231	TRINITY_DN61044_c0_g1 (GST)	K00799 glutathione S-transferase			6.5997	14.6248	TRINITY_DN217655_c0_g1 (GST)	K00799 glutathione S-transferase
-10.0273	TRINITY_DN78789_c0_g2 (GST)	K00799 glutathione S-transferase			7.1135	14.3008	TRINITY_DN13760_c0_g1 (GST)	K00799 glutathione S-transferase
-12.1405	TRINITY_DN217655_c0_g1 (GST)	K00799 glutathione S-transferase			11.1813	13.894	TRINITY_DN17528_c0_g1 (GST)	K00799 glutathione S-transferase
-10.1879	TRINITY_DN13760_c0_g1 (GST)	K00799 glutathione S-transferase			-1.6446		TRINITY_DN60947_c1_g1 (GST)	K00799 glutathione S-transferase
-2.4284	TRINITY_DN17528_c0_g1 (GST)	K00799 glutathione S-transferase			-1.0044		TRINITY_DN217636_c0_g1 (GST)	K00799 glutathione S-transferase
-10.4903	TRINITY_DN4455_c0_g1 (GST)	K00799 glutathione S-transferase			-1.4026		TRINITY_DN2345447_c0_g1 (GST)	K00799 glutathione S-transferase
-11.3453	TRINITY_DN4455_c0_g4 (GST)	K00799 glutathione S-transferase				9.9378	TRINITY_DN8030_c0_g1 (GST)	K00799 glutathione S-transferase
1.0344	TRINITY_DN4748_c2_g1 (GST)	K00799 glutathione S-transferase				9.4972	TRINITY_DN22809_c0_g1 (GST)	K00799 glutathione S-transferase
1.3206	TRINITY_DN36575_c0_g1 (GST)	K00799 glutathione S-transferase GSTU6				-12.8217	TRINITY_DN4455_c0_g1 (GST)	K00799 glutathione S-transferase
-1.1131	TRINITY_DN881575_c0_g1 (GST)	K00799 glutathione S-transferase GSTU6				-2.3024	TRINITY_DN10037_c1_g1 (GST)	K00799 glutathione S-transferase
1.7125	TRINITY_DN47253_c0_g1 (GST)	K00799 glutathione S-transferase GSTU6				-15.2622	TRINITY_DN4455_c0_g4 (GST)	K00799 glutathione S-transferase
-7.83307	TRINITY_DN54685_c1_g1 (GGT)	K00681 gamma-glutamyltranspeptidase				-1.1352	TRINITY_DN556055_c0_g1 (GST)	K00799 glutathione S-transferase
-9.9888	TRINITY_DN2850_c0_g1 (GGCT)	K00682 gamma-glutamylcyclotransferase			-1.6202	-2.5733	TRINITY_DN17069_c0_g1 (GST)	K00799 glutathione S-transferase GSTU6
-10.5379	TRINITY_DN41045_c0_g1 (CHAC )	K07232 glutathione-specific gamma-glutamylcyclotransferase			-1.5805	-2.2515	TRINITY_DN881575_c0_g1 (GST)	K00799 glutathione S-transferase GSTU6
-12.0521	TRINITY_DN37831_c0_g1 (EC:3.4.13.-)	K15428 Cys-Gly metallodipeptidase DUG1			-1.4836	-1.7071	TRINITY_DN3645_c1_g1 (GST)	K00799 glutathione S-transferase GSTU6 isoform X1
-11.1269	TRINITY_DN38462_c0_g1 (5-OPase)	K01469 5-oxoprolinase (ATP-hydrolysing)			-1.2951	-1.727	TRINITY_DN47253_c0_g1 (GST)	K00799 glutathione S-transferase GSTU6
12.219	TRINITY_DN7687_c0_g1 (5-OPase)	K01469 5-oxoprolinase (ATP-hydrolysing)			-1.5856		TRINITY_DN8829_c3_g1 (GST)	K00799 glutathione S-transferase GSTU6
8.279	TRINITY_DN136663_c0_g1 (5-OPase)	K01469 5-oxoprolinase (ATP-hydrolysing)			-1.7148		TRINITY_DN459414_c0_g2 (GST)	K00799 glutathione S-transferase GSTU6
9.3696	TRINITY_DN91100_c0_g1 (Grx)	K24137 glutaredoxin			-1.8502		TRINITY_DN15601_c3_g1 (GST)	K00799 glutathione S-transferase GSTU6
7.2372	TRINITY_DN3642_c0_g1 (Grx)	K24137 glutaredoxin			-2.3759		TRINITY_DN15601_c9_g1 (GST)	K00799 glutathione S-transferase GSTU6
3.5598	TRINITY_DN605981_c0_g1 (Grx)	K24137 glutaredoxin				-1.02904	TRINITY_DN1391690_c0_g1 (GST)	K00799 glutathione S-transferase GSTU6
-12.2915	TRINITY_DN174671_c0_g1 (GHL)	K18592 glutathione hydrolase				-11.5525	TRINITY_DN2522385_c0_g1 (GT)	K04097 glutathione transferase
13.4463	TRINITY_DN20556_c0_g1 (APX)	K00434 L-ascorbate peroxidase				7.5826	TRINITY_DN2161283_c0_g1 (GT)	K04097 glutathione transferase
1.1039	TRINITY_DN6221_c1_g2 (6PGD)	K00033 6-phosphogluconate dehydrogenase				11.4198	TRINITY_DN54685_c1_g1 (GGT)	K00681 gamma-glutamyltranspeptidase
-11.5692	TRINITY_DN16383_c0_g2 (6PGD)	K00033 6-phosphogluconate dehydrogenase			8.64069	13.1714	TRINITY_DN2850_c0_g1 (GGCT)	K00682 gamma-glutamylcyclotransferase
9.7503	TRINITY_DN27404_c0_g1 (6PGD)	K00033 6-phosphogluconate dehydrogenase				-10.5732	TRINITY_DN146264_c0_g1 (GGCT)	K00682 gamma-glutamylcyclotransferase
-11.8173	TRINITY_DN86775_c0_g6 (G6PD)	K00036 glucose-6-phosphate 1-dehydrogenase				-12.9949	TRINITY_DN41045_c0_g1 (CHAC)	K07232 glutathione-specific gamma-glutamylcyclotransferase
						11.1302	TRINITY_DN381955_c0_g1 (CHAC)	K07232 glutathione-specific gamma-glutamylcyclotransferase
						10.237	TRINITY_DN68769_c0_g4 (EC:3.4.13.-)	K15428 Cys-Gly metallodipeptidase DUG1
						-13.5023	TRINITY_DN37831_c0_g1 (EC:3.4.13.-)	K15428 Cys-Gly metallodipeptidase DUG1
						-12.787	TRINITY_DN38462_c0_g1 (5-OPase)	K01469 5-oxoprolinase (ATP-hydrolysing)
					12.7264	11.4858	TRINITY_DN7687_c0_g1 (5-OPase)	K01469 5-oxoprolinase (ATP-hydrolysing)
					10.3417		TRINITY_DN136663_c0_g1 (5-OPase)	K01469 5-oxoprolinase (ATP-hydrolysing)
					6.8516	10.6746	TRINITY_DN6816_c0_g3 (Grx)	K24137 glutaredoxin
					12.2282		TRINITY_DN91100_c0_g1 (Grx)	K24137 glutaredoxin
						10.93	TRINITY_DN3642_c0_g1 (Grx)	K24137 glutaredoxin
						8.8949	TRINITY_DN43304_c1_g3 (Grx)	K24137 glutaredoxin
						-13.1362	TRINITY_DN174671_c0_g1 (GHL)	K18592 glutathione hydrolase
					12.7229	10.8228	TRINITY_DN20556_c0_g1 (APX)	K00434 L-ascorbate peroxidase
					-1.2421		TRINITY_DN37854_c0_g1 (IDH)	K00031 isocitrate dehydrogenase
					4.105		TRINITY_DN33351_c0_g1 (6PGD)	K00033 6-phosphogluconate dehydrogenase
						-13.0782	TRINITY_DN16383_c0_g2 (6PGD)	K00033 6-phosphogluconate dehydrogenase
						-13.0065	TRINITY_DN86775_c0_g6 (G6PD)	K00036 glucose-6-phosphate 1-dehydrogenase
EFCK3 vs EICK3 log2FC	Gene ID (name)	KEGG_annotation			EF203 vs EI203 log2FC	EF503 vs EI503 log2FC	Gene ID (name)	KEGG_annotation
8.3666	TRINITY_DN25968_c1_g1 (GCLC)	K11204 glutamate--cysteine ligase catalytic subunit			8.9327	7.8146	TRINITY_DN25968_c1_g1 (GCLC)	K11204 glutamate--cysteine ligase catalytic subunit
-10.1211	TRINITY_DN20250_c0_g1 (GCLC)	K11204 glutamate--cysteine ligase catalytic subunit				-4.6775	TRINITY_DN23733_c1_g1 (GCLC)	K11204 glutamate--cysteine ligase catalytic subunit
-1.1114	TRINITY_DN72459_c0_g1 (GPX)	K00432 glutathione peroxidase			9.4443	8.3735	TRINITY_DN4779_c0_g3 (GR)	K00383 glutathione reductase (NADPH)
-9.5091	TRINITY_DN270967_c0_g3 (Prdx6)	K11188 peroxiredoxin 6				-4.6488	TRINITY_DN72414_c0_g2 (GST)	K00799 glutathione S-transferase
-9.2369	TRINITY_DN224568_c0_g1 (GR)	K00383 glutathione reductase (NADPH)				-1.4027	TRINITY_DN60947_c1_g1 (GST)	K00799 glutathione S-transferase
8.5187	TRINITY_DN4779_c0_g3 (GR)	K00383 glutathione reductase (NADPH)				-1.2509	TRINITY_DN217636_c0_g1 (GST)	K00799 glutathione S-transferase
-8.5651	TRINITY_DN30457_c0_g1 (GST)	K00799 glutathione S-transferase				-3.5116	TRINITY_DN78789_c0_g2 (GST)	K00799 glutathione S-transferase
-1.3038	TRINITY_DN60947_c1_g1 (GST)	K00799 glutathione S-transferase				-4.9353	TRINITY_DN217655_c0_g1 (GST)	K00799 glutathione S-transferase
-1.194	TRINITY_DN217636_c0_g1 (GST)	K00799 glutathione S-transferase				-5.0414	TRINITY_DN13760_c0_g1 (GST)	K00799 glutathione S-transferase
-9.9413	TRINITY_DN4455_c0_g1 (GST)	K00799 glutathione S-transferase				-1.2558	TRINITY_DN303380_c0_g1 (GST)	K00799 glutathione S-transferase
-13.4868	TRINITY_DN4455_c0_g4 (GST)	K00799 glutathione S-transferase				-4.5371	TRINITY_DN17528_c0_g1 (GST)	K00799 glutathione S-transferase
1.2705	TRINITY_DN1931600_c0_g1 (GST)	K00799 glutathione S-transferase				-1.3548	TRINITY_DN303380_c0_g3 (GST)	K00799 glutathione S-transferase
-1.576	TRINITY_DN10676_c0_g1 (GST)	K00799 glutathione S-transferase				-1.0022	TRINITY_DN4748_c2_g1 (GST)	K00799 glutathione S-transferase
-7.539	TRINITY_DN2365545_c1_g1 (GST)	K00799 glutathione S-transferase GSTU6				-1.8473	TRINITY_DN2365545_c1_g1 (GST)	K00799 glutathione S-transferase GSTU6
-1.3218	TRINITY_DN8829_c3_g1 (GST)	K00799 glutathione S-transferase GSTU6			-1.1518	-2.8266	TRINITY_DN17069_c0_g1 (GST)	K00799 glutathione S-transferase GSTU6
-1.226	TRINITY_DN36575_c0_g1 (GST)	K00799 glutathione S-transferase GSTU6				-1.4991	TRINITY_DN459414_c0_g2 (GST)	K00799 glutathione S-transferase GSTU6
-2.4222	TRINITY_DN17069_c0_g1 (GST)	K00799 glutathione S-transferase GSTU6			-1.0534	-2.315	TRINITY_DN881575_c0_g1 (GST)	K00799 glutathione S-transferase GSTU6
-1.2935	TRINITY_DN881575_c0_g1 (GST)	K00799 glutathione S-transferase GSTU6				-2.313	TRINITY_DN47253_c0_g1 (GST)	K00799 glutathione S-transferase GSTU6
-1.4715	TRINITY_DN15601_c9_g1 (GST)	K00799 glutathione S-transferase GSTU6				-1.0716	TRINITY_DN3645_c1_g1 (GST)	K00799 glutathione S-transferase GSTU6 isoform X1
-1.21036	TRINITY_DN40979_c0_g1 (GST)	K00799 glutathione S-transferase GSTU6			-2.0766	-1.1807	TRINITY_DN173900_c0_g2 (GST)	K00799 glutathione S-transferase GSTU1
-2.0123	TRINITY_DN559929_c1_g1 (GST)	K00799 glutathione S-transferase GSTU6				-4.161	TRINITY_DN2850_c0_g1 (GGCT)	K00682 gamma-glutamylcyclotransferase
-1.2845	TRINITY_DN3107_c0_g2 (GST)	K00799 glutathione S-transferase GSTU6				-4.2486	TRINITY_DN381955_c0_g1 (CHAC)	K07232 glutathione-specific gamma-glutamylcyclotransferase
-2.4435	TRINITY_DN47253_c0_g1 (GST)	K00799 glutathione S-transferase GSTU6			9.0349	8.7185	TRINITY_DN7687_c0_g1 (5-OPase)	K01469 5-oxoprolinase (ATP-hydrolysing)
-1.849	TRINITY_DN3645_c1_g1 (GST)	K00799 glutathione S-transferase GSTU6 isoform X1				-6.9177	TRINITY_DN6816_c0_g3 (Grx)	K24137 glutaredoxin
-2.2381	TRINITY_DN406945_c0_g1 (GST)	K00799 glutathione S-transferase GSTF1			10.2828	8.9933	TRINITY_DN20556_c0_g1 (APX)	K00434 L-ascorbate peroxidase
-1.4115	TRINITY_DN143772_c0_g1 (GST)	K00799 glutathione S-transferase GSTF1				-1.0372	TRINITY_DN37854_c0_g1 (IDH)	K00031 isocitrate dehydrogenase
-3.4915	TRINITY_DN173900_c0_g2 (GST)	K00799 glutathione S-transferase GSTU1			1.4851	1.8939	TRINITY_DN6221_c1_g2 (6PGD)	K00033 6-phosphogluconate dehydrogenase
-8.3562	TRINITY_DN2522385_c0_g1 (GT)	K04097 glutathione transferase
-8.4098	TRINITY_DN146264_c0_g1 (GGCT)	K00682 gamma-glutamylcyclotransferase
-10.8401	TRINITY_DN41045_c0_g1 (CHAC )	K07232 glutathione-specific gamma-glutamylcyclotransferase
-14.0468	TRINITY_DN37831_c0_g1 (EC:3.4.13.-)	K15428 Cys-Gly metallodipeptidase DUG1
-7.3124	TRINITY_DN24830_c0_g1 (5-OPase)	K01469 5-oxoprolinase (ATP-hydrolysing)
-10.8966	TRINITY_DN38462_c0_g1 (5-OPase)	K01469 5-oxoprolinase (ATP-hydrolysing)
9.5357	TRINITY_DN7687_c0_g1 (5-OPase)	K01469 5-oxoprolinase (ATP-hydrolysing)
-10.6904	TRINITY_DN174671_c0_g1 (GHL)	K18592 glutathione hydrolase
8.3057	TRINITY_DN20556_c0_g1 (APX)	K00434 L-ascorbate peroxidase
-1.8309	TRINITY_DN37854_c0_g1 (IDH)	K00031 isocitrate dehydrogenase
2.2408	TRINITY_DN6221_c1_g2 (6PGD)	K00033 6-phosphogluconate dehydrogenase
-9.4081	TRINITY_DN16383_c0_g2 (6PGD)	K00033 6-phosphogluconate dehydrogenase
-11.1131	TRINITY_DN86775_c0_g6 (G6PD)	K00036 glucose-6-phosphate 1-dehydrogenase

## Sheet: root vs shoot
Differentially expressed genes associated with glutathione metabolism in shoots vs root
EICK1 vs REICK1 log2FC	EICK2 vs REICK2 log2FC	EICK3 vs REICK3 log2FC	Gene ID (name)	KEGG_annotation		EI201 vs REI201 log2FC	EI202 vs REI202 log2FC	EI203 vs REI203 log2FC	Gene ID (name)	KEGG_annotation		EI501 vs REI501 log2FC	EI502 vs REI502 log2FC	EI503 vs REI503 log2FC	Gene ID (name)	KEGG_annotation		EFCK1 vs REFCK1 log2FC	EFCK2 vs REFCK2 log2FC	EFCK3 vs REFCK3 log2FC	Gene ID (name)	KEGG_annotation		EF201 vs REF201 log2FC	EF202 vs REF202 log2FC	EF203 vs REF203 log2FC	Gene ID (name)	KEGG_annotation		EF501 vs REF501 log2FC	EF502 vs REF502 log2FC	EF503 vs REF503 log2FC	Gene ID (name)	KEGG_annotation
12.0565	4.496	6.4957	TRINITY_DN648955_c0_g3 (GCLC)	K11204 glutamate--cysteine ligase catalytic subunit		2.371	-1.4323	-9.45813	TRINITY_DN25968_c1_g1 (GCLC)	K11204 glutamate--cysteine ligase catalytic subunit		-1.3252			TRINITY_DN25968_c1_g1 (GCLC)	K11204 glutamate--cysteine ligase catalytic subunit		9.1165	-5.3626	-1.3182	TRINITY_DN16383_c0_g2 (GCLC)	K11204 glutamate--cysteine ligase catalytic subunit		10.5767	9.7238	6.9002	TRINITY_DN648955_c0_g3 (GCLC)	K11204 glutamate--cysteine ligase catalytic subunit		8.1452	8.655	5.0302	TRINITY_DN648955_c0_g3 (GCLC)	K11204 glutamate--cysteine ligase catalytic subunit
12.4101			TRINITY_DN4585_c0_g2 (GCLC)	K11204 glutamate--cysteine ligase catalytic subunit		11.2457			TRINITY_DN648955_c0_g3 (GCLC)	K11204 glutamate--cysteine ligase catalytic subunit		1.7505			TRINITY_DN20250_c0_g1 (GCLC)	K11204 glutamate--cysteine ligase catalytic subunit		8.1992			TRINITY_DN701193_c0_g1 (GCLC)	K11204 glutamate--cysteine ligase catalytic subunit			6.7112		TRINITY_DN23733_c1_g1 (GCLC)	K11204 glutamate--cysteine ligase catalytic subunit		3.4014			TRINITY_DN23733_c1_g1 (GCLC)	K11204 glutamate--cysteine ligase catalytic subunit
15.6144			TRINITY_DN20250_c0_g1 (GCLC)	K11204 glutamate--cysteine ligase catalytic subunit		3.6931			TRINITY_DN23733_c1_g1 (GCLC)	K11204 glutamate--cysteine ligase catalytic subunit			5.8642		TRINITY_DN648955_c0_g3 (GCLC)	K11204 glutamate--cysteine ligase catalytic subunit		1.4691			TRINITY_DN4748_c1_g1 (GCLC)	K11204 glutamate--cysteine ligase catalytic subunit				6.2143	TRINITY_DN20250_c0_g1 (GCLC)	K11204 glutamate--cysteine ligase catalytic subunit		-1.8439			TRINITY_DN20250_c0_g1 (GCLC)	K11204 glutamate--cysteine ligase catalytic subunit
	6.2242		TRINITY_DN4585_c0_g2 (GCLC)	K11204 glutamate--cysteine ligase catalytic subunit			8.9686		TRINITY_DN4585_c0_g2 (GCLC)	K11204 glutamate--cysteine ligase catalytic subunit				6.5844	TRINITY_DN648955_c0_g3 (GCLC)	K11204 glutamate--cysteine ligase catalytic subunit			1.4299		TRINITY_DN29765_c1_g1 (GCLC)	K11204 glutamate--cysteine ligase catalytic subunit		11.577	9.5532	6.8848	TRINITY_DN1628521_c0_g1 (GGT)	K00681 gamma-glutamyltranspeptidase			2.6569		TRINITY_DN20250_c0_g1 (GCLC)	K11204 glutamate--cysteine ligase catalytic subunit
	-11.7296		TRINITY_DN25968_c1_g1 (GCLC)	K11204 glutamate--cysteine ligase catalytic subunit			10.4296		TRINITY_DN648955_c0_g3 (GCLC)	K11204 glutamate--cysteine ligase catalytic subunit				-1.0785	TRINITY_DN7322_c0_g1 (GS)	K21456 glutathione synthase				-3.0452	TRINITY_DN37854_c0_g1 (GCLC)	K11204 glutamate--cysteine ligase catalytic subunit		10.9354			TRINITY_DN701193_c0_g1 (GDH)	K21888 glutathione dehydrogenase				-6.5239	TRINITY_DN23733_c1_g1 (GCLC)	K11204 glutamate--cysteine ligase catalytic subunit
		-6.3486	TRINITY_DN25968_c1_g1 (GCLC)	K11204 glutamate--cysteine ligase catalytic subunit			3.1284		TRINITY_DN23733_c1_g1 (GCLC)	K11204 glutamate--cysteine ligase catalytic subunit			7.9828		TRINITY_DN661923_c0_g1 (GST)	K00799 glutathione S-transferase				-2.7852	TRINITY_DN1878743_c0_g1 (GS)	K21456 glutathione synthase			8.9631		TRINITY_DN701193_c0_g1 (GDH)	K21888 glutathione dehydrogenase		-1.459			TRINITY_DN2766_c0_g1 (GCL)	K01919 glutamate--cysteine ligase
12.1616	11.7426	7.4137	TRINITY_DN1628521_c0_g1 (GGT)	K00681 gamma-glutamyltranspeptidase			8.3986		TRINITY_DN20250_c0_g1 (GCLC)	K11204 glutamate--cysteine ligase catalytic subunit				10.452	TRINITY_DN661923_c0_g1 (GST)	K00799 glutathione S-transferase		-1.4422			TRINITY_DN1878743_c0_g1 (GST)	K00799 glutathione S-transferase				4.786	TRINITY_DN174671_c0_g1 (GHL)	K18592 glutathione hydrolase		12.3753			TRINITY_DN661923_c0_g1 (GST)	K00799 glutathione S-transferase
		8.0199	TRINITY_DN661923_c0_g1 (GST)	K00799 glutathione S-transferase				5.421	TRINITY_DN20250_c0_g1 (GCLC)	K11204 glutamate--cysteine ligase catalytic subunit		1.2406			TRINITY_DN174671_c0_g1 (GHL)	K18592 glutathione hydrolase				7.0054	TRINITY_DN661923_c0_g1 (GST)	K00799 glutathione S-transferase		-2.2968	-2.8258	-3.6375	TRINITY_DN42635_c0_g2 (APX)	K00434 L-ascorbate peroxidase		9.9466	5.6962	7.2538	TRINITY_DN1628521_c0_g1 (GGT)	K00681 gamma-glutamyltranspeptidase
	3.7685		TRINITY_DN701193_c0_g1 (GDH)	K21888 glutathione dehydrogenase		10.9739			TRINITY_DN51999_c1_g1 (GCLR)	K11205 glutamate--cysteine ligase regulatory subunit			10.6865	5.2069	TRINITY_DN1628521_c0_g1 (GGT)	K00681 gamma-glutamyltranspeptidase		9.1242	10.7141	5.0684	TRINITY_DN648955_c0_g3 (GHL)	K18592 glutathione hydrolase		-1.4729	-1.9283	-3.0588	TRINITY_DN1878743_c0_g1 (APX)	K00434 L-ascorbate peroxidase		3.7408			TRINITY_DN54685_c1_g1 (GGT)	K00681 gamma-glutamyltranspeptidase
16.2963			TRINITY_DN174671_c0_g1 (GHL)	K18592 glutathione hydrolase				-1.0899	TRINITY_DN7322_c0_g1 (GS)	K21456 glutathione synthase		-2.0509	-2.148	-2.6848	TRINITY_DN42635_c0_g2 (APX)	K00434 L-ascorbate peroxidase		8.1722			TRINITY_DN4585_c0_g2 (GHL)	K18592 glutathione hydrolase		-1.3565	-1.0713	-2.1964	TRINITY_DN17771_c0_g1 (IDH)	K00031 isocitrate dehydrogenase			8.1963		TRINITY_DN701193_c0_g1 (GDH)	K21888 glutathione dehydrogenase
-1.519	-1.8331	-3.4817	TRINITY_DN42635_c0_g2 (APX)	K00434 L-ascorbate peroxidase		19.4702			TRINITY_DN661923_c0_g1 (GST)	K00799 glutathione S-transferase		-1.7606	-1.4213	-2.1	TRINITY_DN1878743_c0_g1 (APX)	K00434 L-ascorbate peroxidase			-1.9917		TRINITY_DN20250_c0_g1 (GGT)	K00681 gamma-glutamyltranspeptidase		10.6309	9.4039	8.2949	TRINITY_DN1160691_c0_g2 (6PGD)	K00033 6-phosphogluconate dehydrogenase			1.1178		TRINITY_DN174671_c0_g1 (GHL)	K18592 glutathione hydrolase
-1.6541	-1.4707	-2.7627	TRINITY_DN1878743_c0_g1 (APX)	K00434 L-ascorbate peroxidase			12.5108		TRINITY_DN661923_c0_g1 (GST)	K00799 glutathione S-transferase		-2.6947			TRINITY_DN20556_c0_g1 (APX)	K00434 L-ascorbate peroxidase		8.3113	6.15606	4.63309	TRINITY_DN1160691_c0_g2 (APX)	K00434 L-ascorbate peroxidase		12.5797	11.0949	9.2535	TRINITY_DN30692_c0_g2 (6PGD)	K00033 6-phosphogluconate dehydrogenase		-1.6046	-2.1723	-2.2554	TRINITY_DN42635_c0_g2 (APX)	K00434 L-ascorbate peroxidase
3.2289	-13.3731	-6.2863	TRINITY_DN20556_c0_g1 (APX)	K00434 L-ascorbate peroxidase		11.412			TRINITY_DN701193_c0_g1 (GDH)	K21888 glutathione dehydrogenase			2.0198		TRINITY_DN37854_c0_g1 (IDH)	K00031 isocitrate dehydrogenase		6.3807			TRINITY_DN174671_c0_g1 (APX)	K00434 L-ascorbate peroxidase		1.66436			TRINITY_DN1519616_c0_g1 (6PGD)	K00033 6-phosphogluconate dehydrogenase			-1.0903		TRINITY_DN6273_c0_g1 (APX)	K00434 L-ascorbate peroxidase
1.0248			TRINITY_DN37854_c0_g1 (IDH)	K00031 isocitrate dehydrogenase			10.0769		TRINITY_DN701193_c0_g1 (GDH)	K21888 glutathione dehydrogenase			8.029	10.2197	TRINITY_DN4588_c1_g1 (IDH)	K00031 isocitrate dehydrogenase			-1.2443		TRINITY_DN1878743_c0_g1 (APX)	K00434 L-ascorbate peroxidase			1.28536		TRINITY_DN1519616_c0_g1 (6PGD)	K00033 6-phosphogluconate dehydrogenase		-2.0983	-1.3935	-2.2893	TRINITY_DN1878743_c0_g1 (APX)	K00434 L-ascorbate peroxidase
	-1.0239		TRINITY_DN17771_c0_g1 (IDH)	K00031 isocitrate dehydrogenase		11.0344	10.8406	7.19973	TRINITY_DN1628521_c0_g1 (GGT)	K00681 gamma-glutamyltranspeptidase		-1.7471	-1.2447	-1.7111	TRINITY_DN17771_c0_g1 (IDH)	K00031 isocitrate dehydrogenase				-1.0626	TRINITY_DN7322_c0_g1 (APX)	K00434 L-ascorbate peroxidase				6.6554	TRINITY_DN16383_c0_g2 (6PGD)	K00033 6-phosphogluconate dehydrogenase		-1.1022	-1.41	-1.3865	TRINITY_DN17771_c0_g1 (IDH)	K00031 isocitrate dehydrogenase
		-2.1177	TRINITY_DN17771_c0_g1 (IDH)	K00031 isocitrate dehydrogenase		1.0471			TRINITY_DN54685_c1_g1 (GGT)	K00681 gamma-glutamyltranspeptidase		9.1855	7.8953	7.56818	TRINITY_DN27404_c0_g1 (6PGD)	K00033 6-phosphogluconate dehydrogenase			8.1069		TRINITY_DN1628521_c0_g1 (IDH)	K00031 isocitrate dehydrogenase		12.9753	10.909	9.1076	TRINITY_DN15281_c0_g1 (G6PD)	K00036 glucose-6-phosphate 1-dehydrogenase		11.473			TRINITY_DN4588_c1_g1 (IDH)	K00031 isocitrate dehydrogenase
13.3878	12.4995	9.3572	TRINITY_DN30692_c0_g2 (6PGD)	K00033 6-phosphogluconate dehydrogenase			5.5084		TRINITY_DN54685_c1_g1 (GGT)	K00681 gamma-glutamyltranspeptidase		1.9326			TRINITY_DN16383_c0_g2 (6PGD)	K00033 6-phosphogluconate dehydrogenase		11.2934			TRINITY_DN20250_c0_g1 (IDH)	K00031 isocitrate dehydrogenase		1.937	1.7647	1.28074	TRINITY_DN4748_c1_g1 (G6PD)	K00036 glucose-6-phosphate 1-dehydrogenase		9.9607	8.36	4.9069	TRINITY_DN30692_c0_g2 (6PGD)	K00033 6-phosphogluconate dehydrogenase
12.0053	2.2768	7.7232	TRINITY_DN1160691_c0_g2 (6PGD)	K00033 6-phosphogluconate dehydrogenase			6.1303		TRINITY_DN174671_c0_g1 (GHL)	K18592 glutathione hydrolase			1.1135		TRINITY_DN1519616_c0_g1 (6PGD)	K00033 6-phosphogluconate dehydrogenase			9.074		TRINITY_DN701193_c0_g1 (IDH)	K00031 isocitrate dehydrogenase		1.01932			TRINITY_DN1123_c1_g1 (G6PD)	K00036 glucose-6-phosphate 1-dehydrogenase		-2.813			TRINITY_DN16383_c0_g2 (6PGD)	K00033 6-phosphogluconate dehydrogenase
10.3723			TRINITY_DN33351_c0_g1 (6PGD)	K00033 6-phosphogluconate dehydrogenase				3.9542	TRINITY_DN174671_c0_g1 (GHL)	K18592 glutathione hydrolase			11.1858	6.7136	TRINITY_DN30692_c0_g2 (6PGD)	K00033 6-phosphogluconate dehydrogenase				-1.3005	TRINITY_DN17771_c0_g1 (IDH)	K00031 isocitrate dehydrogenase			1.2554		TRINITY_DN164740_c0_g1 (G6PD)	K00036 glucose-6-phosphate 1-dehydrogenase		9.2536			TRINITY_DN1160691_c0_g2 (6PGD)	K00033 6-phosphogluconate dehydrogenase
18.1166			TRINITY_DN16383_c0_g2 (6PGD)	K00033 6-phosphogluconate dehydrogenase		-1.5773	-2.004	-4.3274	TRINITY_DN42635_c0_g2 (APX)	K00434 L-ascorbate peroxidase			2.2402	4.7905	TRINITY_DN1160691_c0_g2 (6PGD)	K00033 6-phosphogluconate dehydrogenase		-1.4469	-2.28363	-3.2366	TRINITY_DN42635_c0_g2 (GDH)	K21888 glutathione dehydrogenase				3.6156	TRINITY_DN86775_c0_g6 (G6PD)	K00036 glucose-6-phosphate 1-dehydrogenase		9.7757			TRINITY_DN27404_c0_g1 (6PGD)	K00033 6-phosphogluconate dehydrogenase
15.3061			TRINITY_DN27404_c0_g1 (6PGD)	K00033 6-phosphogluconate dehydrogenase		-1.396	-1.4922	-3.3431	TRINITY_DN1878743_c0_g1 (APX)	K00434 L-ascorbate peroxidase		9.0584	12.903	7.4254	TRINITY_DN15281_c0_g1 (G6PD)	K00036 glucose-6-phosphate 1-dehydrogenase		10.6732			TRINITY_DN1628521_c0_g1 (GDH)	K21888 glutathione dehydrogenase									-1.5836		TRINITY_DN6221_c1_g2 (6PGD)	K00033 6-phosphogluconate dehydrogenase
	-3.0862		TRINITY_DN33351_c0_g1 (6PGD)	K00033 6-phosphogluconate dehydrogenase				-10.8084	TRINITY_DN20556_c0_g1 (APX)	K00434 L-ascorbate peroxidase		1.5043			TRINITY_DN4748_c1_g1 (G6PD)	K00036 glucose-6-phosphate 1-dehydrogenase		6.0018	-5.7688	-2.8034	TRINITY_DN86775_c0_g6 (6PGD)	K00033 6-phosphogluconate dehydrogenase										1.1889	TRINITY_DN1519616_c0_g1 (6PGD)	K00033 6-phosphogluconate dehydrogenase
	1.1392		TRINITY_DN1519616_c0_g1 (6PGD)	K00033 6-phosphogluconate dehydrogenase		16.9661			TRINITY_DN4588_c1_g1 (IDH)	K00031 isocitrate dehydrogenase		-1.1709			TRINITY_DN29765_c1_g1 (G6PD)	K00036 glucose-6-phosphate 1-dehydrogenase		12.0447	9.4871	7.8354	TRINITY_DN30692_c0_g2 (6PGD)	K00033 6-phosphogluconate dehydrogenase										8.5939	TRINITY_DN1160691_c0_g2 (6PGD)	K00033 6-phosphogluconate dehydrogenase
	2.5822		TRINITY_DN27404_c0_g1 (6PGD)	K00033 6-phosphogluconate dehydrogenase		-1.092			TRINITY_DN17771_c0_g1 (IDH)	K00031 isocitrate dehydrogenase		1.4751			TRINITY_DN86775_c0_g6 (G6PD)	K00036 glucose-6-phosphate 1-dehydrogenase		1.236			TRINITY_DN164740_c0_g1 (6PGD)	K00033 6-phosphogluconate dehydrogenase								5.0129	11.3835	9.414	TRINITY_DN15281_c0_g1 (G6PD)	K00036 glucose-6-phosphate 1-dehydrogenase
		1.9926	TRINITY_DN1519616_c0_g1 (6PGD)	K00033 6-phosphogluconate dehydrogenase			1.2659		TRINITY_DN37854_c0_g1 (IDH)	K00031 isocitrate dehydrogenase			1.7685		TRINITY_DN4748_c1_g1 (G6PD)	K00036 glucose-6-phosphate 1-dehydrogenase		9.63836			TRINITY_DN27404_c0_g1 (6PGD)	K00033 6-phosphogluconate dehydrogenase								-1.4908			TRINITY_DN86775_c0_g6 (G6PD)	K00036 glucose-6-phosphate 1-dehydrogenase
14.4961	13.9697	10.3577	TRINITY_DN15281_c0_g1 (G6PD)	K00036 glucose-6-phosphate 1-dehydrogenase			13.3109		TRINITY_DN4588_c1_g1 (IDH)	K00031 isocitrate dehydrogenase									1.0759		TRINITY_DN164740_c0_g1 (6PGD)	K00033 6-phosphogluconate dehydrogenase									-1.3323		TRINITY_DN1123_c1_g1 (G6PD)	K00036 glucose-6-phosphate 1-dehydrogenase
2.0216	1.3776	2.5271	TRINITY_DN4748_c1_g1 (G6PD)	K00036 glucose-6-phosphate 1-dehydrogenase				-2.6499	TRINITY_DN17771_c0_g1 (IDH)	K00031 isocitrate dehydrogenase								13.263	10.6437	6.5669	TRINITY_DN15281_c0_g1 (G6PD)	K00036 glucose-6-phosphate 1-dehydrogenase										1.7014	TRINITY_DN4748_c1_g1 (G6PD)	K00036 glucose-6-phosphate 1-dehydrogenase
1.2837	1.2868	1.3216	TRINITY_DN164740_c0_g1 (G6PD)	K00036 glucose-6-phosphate 1-dehydrogenase		11.9258	12.225	9.8011	TRINITY_DN30692_c0_g2 (6PGD)	K00033 6-phosphogluconate dehydrogenase								14.5983			TRINITY_DN661923_c0_g1 (G6PD)	K00036 glucose-6-phosphate 1-dehydrogenase										1.3533	TRINITY_DN3595_c1_g1 (G6PD)	K00036 glucose-6-phosphate 1-dehydrogenase
17.4266			TRINITY_DN86775_c0_g6 (G6PD)	K00036 glucose-6-phosphate 1-dehydrogenase		10.7203	10.5581	7.1738	TRINITY_DN1160691_c0_g2 (6PGD)	K00033 6-phosphogluconate dehydrogenase								13.3478			TRINITY_DN4588_c1_g1 (G6PD)	K00036 glucose-6-phosphate 1-dehydrogenase
1.2602			TRINITY_DN1123_c1_g1 (G6PD)	K00036 glucose-6-phosphate 1-dehydrogenase			11.0864		TRINITY_DN27404_c0_g1 (6PGD)	K00033 6-phosphogluconate dehydrogenase								-1.2249			TRINITY_DN17771_c0_g1 (G6PD)	K00036 glucose-6-phosphate 1-dehydrogenase
		1.761	TRINITY_DN3595_c1_g1 (G6PD)	K00036 glucose-6-phosphate 1-dehydrogenase				1.1352	TRINITY_DN6221_c1_g2 (6PGD)	K00033 6-phosphogluconate dehydrogenase								1.6422			TRINITY_DN3595_c1_g1 (G6PD)	K00036 glucose-6-phosphate 1-dehydrogenase
		1.7055	TRINITY_DN1123_c1_g1 (G6PD)	K00036 glucose-6-phosphate 1-dehydrogenase				2.1499	TRINITY_DN1519616_c0_g1 (6PGD)	K00033 6-phosphogluconate dehydrogenase									-3.0606		TRINITY_DN174671_c0_g1 (G6PD)	K00036 glucose-6-phosphate 1-dehydrogenase
								2.4255	TRINITY_DN16383_c0_g2 (6PGD)	K00033 6-phosphogluconate dehydrogenase									1.4208		TRINITY_DN37854_c0_g1 (G6PD)	K00036 glucose-6-phosphate 1-dehydrogenase
						10.6757	8.2123	9.4786	TRINITY_DN15281_c0_g1 (G6PD)	K00036 glucose-6-phosphate 1-dehydrogenase									8.6229		TRINITY_DN4588_c1_g1 (G6PD)	K00036 glucose-6-phosphate 1-dehydrogenase
						1.2304	1.8735	1.7846	TRINITY_DN4748_c1_g1 (G6PD)	K00036 glucose-6-phosphate 1-dehydrogenase									2.0672		TRINITY_DN4748_c1_g1 (G6PD)	K00036 glucose-6-phosphate 1-dehydrogenase
							1.2811		TRINITY_DN164740_c0_g1 (G6PD)	K00036 glucose-6-phosphate 1-dehydrogenase									5.0442		TRINITY_DN3595_c1_g1 (G6PD)	K00036 glucose-6-phosphate 1-dehydrogenase
								3.8589	TRINITY_DN86775_c0_g6 (G6PD)	K00036 glucose-6-phosphate 1-dehydrogenase										-1.1198	TRINITY_DN2766_c0_g1 (G6PD)	K00036 glucose-6-phosphate 1-dehydrogenase
								1.68802	TRINITY_DN3595_c1_g1 (G6PD)	K00036 glucose-6-phosphate 1-dehydrogenase
									共8

## Sheet: shoot 1d vs 2d or 3d
Differentially expressed genes associated with glutathione metabolism in shoots at 1 day vs 2 days or 3 days
EICK1 vs EICK2 log2FC	EICK1 vs EICK3 log2FC	Gene ID (name)	KEGG_annotation
4.2402		TRINITY_DN25968_c1_g1 (GCLC)	K11204 glutamate--cysteine ligase catalytic subunit
6.6058		TRINITY_DN648955_c0_g3 (GCLC)	K11204 glutamate--cysteine ligase catalytic subunit
6.9619		TRINITY_DN202351_c0_g1 (GPX)	K00432 glutathione peroxidase
	1.0115	TRINITY_DN72459_c0_g1 (GPX)	K00432 glutathione peroxidase
	1.1705	TRINITY_DN1920_c0_g1 (GPX)	K00432 glutathione peroxidase
8.2704		TRINITY_DN25650_c1_g1 (GR)	K00383 glutathione reductase (NADPH)
3.8504		TRINITY_DN4779_c0_g3 (GR)	K00383 glutathione reductase (NADPH)
8.9521		TRINITY_DN20182_c0_g1 (GR)	K00383 glutathione reductase (NADPH)
10.7016		TRINITY_DN17528_c0_g1 (GST)	K00799 glutathione S-transferase
1.693		TRINITY_DN881575_c0_g1 (GST)	K00799 glutathione S-transferase GSTU6
-1.4941		TRINITY_DN559929_c1_g1 (GST)	K00799 glutathione S-transferase GSTU6
-1.0844		TRINITY_DN3107_c0_g2 (GST)	K00799 glutathione S-transferase GSTU6
1.6501	-1.662	TRINITY_DN47253_c0_g1 (GST)	K00799 glutathione S-transferase GSTU6
2.3565	1.7535	TRINITY_DN3645_c1_g1 (GST)	K00799 glutathione S-transferase GSTU6 isoform X1
	-1.7884	TRINITY_DN15601_c9_g1 (GST)	K00799 glutathione S-transferase GSTU6
8.3412		TRINITY_DN2161283_c0_g1 (GT)	K04097 glutathione transferase
2.2593	-1.1266	TRINITY_DN7687_c0_g1 (5-OPase)	K01469 5-oxoprolinase (ATP-hydrolysing)
9.321		TRINITY_DN136663_c0_g1 (5-OPase)	K01469 5-oxoprolinase (ATP-hydrolysing)
8.2724		TRINITY_DN3642_c0_g1 (Grx)	K24137 glutaredoxin
6.3796		TRINITY_DN605981_c0_g1 (Grx)	K24137 glutaredoxin
10.4087		TRINITY_DN91100_c0_g1 (Grx)	K24137 glutaredoxin
5.9895		TRINITY_DN20556_c0_g1 (APX)	K00434 L-ascorbate peroxidase
	1.2308	TRINITY_DN42635_c0_g2 (APX)	K00434 L-ascorbate peroxidase
	1.112	TRINITY_DN17771_c0_g1 (IDH)	K00031 isocitrate dehydrogenase
8.6224		TRINITY_DN33351_c0_g1 (6PGD)	K00033 6-phosphogluconate dehydrogenase
10.7913		TRINITY_DN27404_c0_g1 (6PGD)	K00033 6-phosphogluconate dehydrogenase
EI201 vs EI202 log2FC	EI201 vs EI203 log2FC	Gene ID (name)	KEGG_annotation
-4.7299	-11.6169	TRINITY_DN23733_c1_g1 (GCLC)	K11204 glutamate--cysteine ligase catalytic subunit
	-2.4728	TRINITY_DN25968_c1_g1 (GCLC)	K11204 glutamate--cysteine ligase catalytic subunit
	2.3393	TRINITY_DN72459_c0_g1 (GPX)	K00432 glutathione peroxidase
	2.1349	TRINITY_DN1920_c0_g1 (GPX)	K00432 glutathione peroxidase
1.2799	-2.2171	TRINITY_DN4779_c0_g3 (GR)	K00383 glutathione reductase (NADPH)
-3.1313		TRINITY_DN25650_c1_g1 (GR)	K00383 glutathione reductase (NADPH)
	-11.3758	TRINITY_DN25650_c1_g1 (GR)	K00383 glutathione reductase (NADPH)
-3.9215	-12.659	TRINITY_DN72414_c0_g2 (GST)	K00799 glutathione S-transferase
-2.0944	-12.5131	TRINITY_DN78789_c0_g2 (GST)	K00799 glutathione S-transferase
-2.7348	-15.0761	TRINITY_DN217655_c0_g1 (GST)	K00799 glutathione S-transferase
-4.26607	-14.8958	TRINITY_DN13760_c0_g1 (GST)	K00799 glutathione S-transferase
-2.1223	-14.4434	TRINITY_DN17528_c0_g1 (GST)	K00799 glutathione S-transferase
-5.9051	-9.982	TRINITY_DN254533_c0_g1 (GST)	K00799 glutathione S-transferase
-2.351	-1.44868	TRINITY_DN47253_c0_g1 (GST)	K00799 glutathione S-transferase GSTU6
-1.2595		TRINITY_DN459414_c0_g2 (GST)	K00799 glutathione S-transferase GSTU6
-1.7505		TRINITY_DN15601_c9_g1 (GST)	K00799 glutathione S-transferase GSTU6
-1.0501		TRINITY_DN3645_c0_g1 (GST)	K00799 glutathione S-transferase GSTU6 isoform X1
-3.295		TRINITY_DN3645_c1_g1 (GST)	K00799 glutathione S-transferase GSTU6 isoform X1
	1.2903	TRINITY_DN8829_c3_g1 (GST)	K00799 glutathione S-transferase GSTU6
	1.3144	TRINITY_DN36575_c0_g1 (GST)	K00799 glutathione S-transferase GSTU6
	-1.3693	TRINITY_DN17069_c0_g1 (GST)	K00799 glutathione S-transferase GSTU6
	-1.0259	TRINITY_DN881575_c0_g1 (GST)	K00799 glutathione S-transferase GSTU6
	1.001	TRINITY_DN40979_c0_g1 (GST)	K00799 glutathione S-transferase GSTU6
	1.6306	TRINITY_DN559929_c1_g1 (GST)	K00799 glutathione S-transferase GSTU6
	1.58881	TRINITY_DN3107_c0_g2 (GST)	K00799 glutathione S-transferase GSTU6
-9.0031	-12.0886	TRINITY_DN54685_c1_g1 (GGT)	K00681 gamma-glutamyltranspeptidase
-4.1311	-12.9544	TRINITY_DN2850_c0_g1 (GGCT)	K00682 gamma-glutamylcyclotransferase
-4.7524	-11.3833	TRINITY_DN381955_c0_g1 (CHAC)	K07232 glutathione-specific gamma-glutamylcyclotransferase
	5.2439	TRINITY_DN174671_c0_g1 (GHL)	K18592 glutathione hydrolase
-3.0313	-10.3156	TRINITY_DN68769_c0_g4 (EC:3.4.13.-)	K15428 Cys-Gly metallodipeptidase DUG1
	3.4189	TRINITY_DN37831_c0_g1 (EC:3.4.13.-)	K15428 Cys-Gly metallodipeptidase DUG1
1.51053	-7.146	TRINITY_DN136663_c0_g1 (5-OPase)	K01469 5-oxoprolinase (ATP-hydrolysing)
	-2.2832	TRINITY_DN7687_c0_g1 (5-OPase)	K01469 5-oxoprolinase (ATP-hydrolysing)
-4.9334	-10.8316	TRINITY_DN3642_c0_g1 (Grx)	K24137 glutaredoxin
-1.7401	-7.5672	TRINITY_DN605981_c0_g1 (Grx)	K24137 glutaredoxin
-8.6831	-9.3216	TRINITY_DN43304_c1_g3 (Grx)	K24137 glutaredoxin
-4.2741	-11.2993	TRINITY_DN6816_c0_g3 (Grx)	K24137 glutaredoxin
11.7042		TRINITY_DN91100_c0_g1 (Grx)	K24137 glutaredoxin
	-2.2155	TRINITY_DN20556_c0_g1 (APX)	K00434 L-ascorbate peroxidase
	1.9299	TRINITY_DN42635_c0_g2 (APX)	K00434 L-ascorbate peroxidase
	1.5733	TRINITY_DN17771_c0_g1 (IDH)	K00031 isocitrate dehydrogenase
	-8.9353	TRINITY_DN33351_c0_g1 (6PGD)	K00033 6-phosphogluconate dehydrogenase
	-6.8886	TRINITY_DN159859_c0_g1 (6PGD)	K00033 6-phosphogluconate dehydrogenase
	1.0075	TRINITY_DN1123_c1_g1 (G6PD)	K00036 glucose-6-phosphate 1-dehydrogenase
	1.0799	TRINITY_DN164740_c0_g1 (G6PD)	K00036 glucose-6-phosphate 1-dehydrogenase
EI501 vs EI502 log2FC	EI501 vs EI503 log2FC	Gene ID (name)	KEGG_annotation
-1.5782	-5.9938	TRINITY_DN25968_c1_g1 (GCLC)	K11204 glutamate--cysteine ligase catalytic subunit
-16.095	-17.1403	TRINITY_DN20250_c0_g1 (GCLC)	K11204 glutamate--cysteine ligase catalytic subunit
8.4945		TRINITY_DN23733_c1_g1 (GCLC)	K11204 glutamate--cysteine ligase catalytic subunit
-1.0077		TRINITY_DN1773_c1_g1 (GPX)	K00432 glutathione peroxidase
	2.0114	TRINITY_DN72459_c0_g1 (GPX)	K00432 glutathione peroxidase
1.6483	2.152	TRINITY_DN1920_c0_g1 (GPX)	K00432 glutathione peroxidase
-17.5317	-18.577	TRINITY_DN224568_c0_g1 (GR)	K00383 glutathione reductase (NADPH)
-1.856	-6.4519	TRINITY_DN4779_c0_g3 (GR)	K00383 glutathione reductase (NADPH)
-15.0965	-19.3017	TRINITY_DN4455_c0_g1 (GST)	K00799 glutathione S-transferase
-18.2557	-17.1034	TRINITY_DN4455_c0_g4 (GST)	K00799 glutathione S-transferase
10.8874		TRINITY_DN72414_c0_g2 (GST)	K00799 glutathione S-transferase
10.5877		TRINITY_DN78789_c0_g2 (GST)	K00799 glutathione S-transferase
12.2669		TRINITY_DN217655_c0_g1 (GST)	K00799 glutathione S-transferase
7.5768		TRINITY_DN8030_c0_g1 (GST)	K00799 glutathione S-transferase
7.1383		TRINITY_DN22809_c0_g1 (GST)	K00799 glutathione S-transferase
12.9048		TRINITY_DN13760_c0_g1 (GST)	K00799 glutathione S-transferase
5.5739		TRINITY_DN17528_c0_g1 (GST)	K00799 glutathione S-transferase
	1.1187	TRINITY_DN8829_c3_g1 (GST)	K00799 glutathione S-transferase
	1.0116	TRINITY_DN3107_c0_g2 (GST)	K00799 glutathione S-transferase
	1.9717	TRINITY_DN10676_c0_g1 (GST)	K00799 glutathione S-transferase
-1.3166		TRINITY_DN559929_c1_g1 (GST)	K00799 glutathione S-transferase GSTU6
	1.4206	TRINITY_DN36575_c0_g1 (GST)	K00799 glutathione S-transferase GSTU6
	-1.9312	TRINITY_DN17069_c0_g1 (GST)	K00799 glutathione S-transferase GSTU6
9.0609		TRINITY_DN54685_c1_g1 (GGT)	K00681 gamma-glutamyltranspeptidase
10.8126		TRINITY_DN2850_c0_g1 (GGCT)	K00682 gamma-glutamylcyclotransferase
-13.8203	-14.8655	TRINITY_DN146264_c0_g1 (GGCT)	K00682 gamma-glutamylcyclotransferase
-16.8936	-17.9382	TRINITY_DN41045_c0_g1 (CHAC)	K07232 glutathione-specific gamma-glutamylcyclotransferase
8.7686		TRINITY_DN381955_c0_g1 (CHAC)	K07232 glutathione-specific gamma-glutamylcyclotransferase
7.8741		TRINITY_DN68769_c0_g4 (EC:3.4.13.-)	K15428 Cys-Gly metallodipeptidase DUG1
-17.356	-21.2588	TRINITY_DN37831_c0_g1 (EC:3.4.13.-)	K15428 Cys-Gly metallodipeptidase DUG1
-16.3107	-17.3561	TRINITY_DN38462_c0_g1 (5-OPase)	K01469 5-oxoprolinase (ATP-hydrolysing)
1.7107	1.8044	TRINITY_DN71047_c0_g1 (5-OPase)	K01469 5-oxoprolinase (ATP-hydrolysing)
	-4.5796	TRINITY_DN7687_c0_g1 (5-OPase)	K01469 5-oxoprolinase (ATP-hydrolysing)
5.1212		TRINITY_DN3642_c0_g1 (Grx)	K24137 glutaredoxin
6.5383		TRINITY_DN43304_c1_g3 (Grx)	K24137 glutaredoxin
8.3161		TRINITY_DN6816_c0_g3 (Grx)	K24137 glutaredoxin
-16.4592	-17.5041	TRINITY_DN174671_c0_g1 (GHL)	K18592 glutathione hydrolase
-1.6617	-5.6934	TRINITY_DN20556_c0_g1 (APX)	K00434 L-ascorbate peroxidase
1.2319	1.6703	TRINITY_DN42635_c0_g2 (APX)	K00434 L-ascorbate peroxidase
	1.7018	TRINITY_DN17771_c0_g1 (IDH)	K00031 isocitrate dehydrogenase
-2.872		TRINITY_DN33351_c0_g1 (6PGD)	K00033 6-phosphogluconate dehydrogenase
-16.5894	-17.6341	TRINITY_DN16383_c0_g2 (6PGD)	K00033 6-phosphogluconate dehydrogenase
-1.402	-1.9214	TRINITY_DN29765_c1_g1 (G6PD)	K00036 glucose-6-phosphate 1-dehydrogenase
-17.5237	-18.5696	TRINITY_DN86775_c0_g6 (G6PD)	K00036 glucose-6-phosphate 1-dehydrogenase
EFCK1 vs EFCK2 log2FC	EFCK1 vs EFCK3 log2FC	Gene ID (name)	KEGG_annotation
12.5881	10.0945	TRINITY_DN20250_c0_g1 (GCLC)	K11204 glutamate--cysteine ligase catalytic subunit
2.4681		TRINITY_DN23733_c1_g1 (GCLC)	K11204 glutamate--cysteine ligase catalytic subunit
-1.0192	1.7142	TRINITY_DN72459_c0_g1 (GPX)	K00432 glutathione peroxidase
-1.1954		TRINITY_DN152111_c0_g1 (GPX)	K00432 glutathione peroxidase
-1.1604		TRINITY_DN1773_c1_g1 (GPX)	K00432 glutathione peroxidase
	1.2878	TRINITY_DN1920_c0_g1 (GPX)	K00432 glutathione peroxidase
	9.4832	TRINITY_DN270967_c0_g3 (Prdx6)	K11188 peroxiredoxin 6
9.64		TRINITY_DN25650_c1_g1 (GR)	K00383 glutathione reductase (NADPH)
12.5725	10.1722	TRINITY_DN224568_c0_g1 (GR)	K00383 glutathione reductase (NADPH)
3.1037	-7.9945	TRINITY_DN72414_c0_g2 (GST)	K00799 glutathione S-transferase
3.084	-9.3123	TRINITY_DN217655_c0_g1 (GST)	K00799 glutathione S-transferase
3.2218	-9.6626	TRINITY_DN13760_c0_g1 (GST)	K00799 glutathione S-transferase
4.5852	-7.3766	TRINITY_DN17528_c0_g1 (GST)	K00799 glutathione S-transferase
6.8354	7.3224	TRINITY_DN4455_c0_g4 (GST)	K00799 glutathione S-transferase
5.7615		TRINITY_DN78789_c0_g2 (GST)	K00799 glutathione S-transferase
	8.539	TRINITY_DN30457_c0_g1 (GST)	K00799 glutathione S-transferase
	1.1213	TRINITY_DN60947_c1_g1 (GST)	K00799 glutathione S-transferase
-1.04763	1.5984	TRINITY_DN8829_c3_g1 (GST)	K00799 glutathione S-transferase GSTU6
-1.7959	2.1302	TRINITY_DN36575_c0_g1 (GST)	K00799 glutathione S-transferase GSTU6
1.8176	1.008	TRINITY_DN17069_c0_g1 (GST)	K00799 glutathione S-transferase GSTU6
2.2295	1.2808	TRINITY_DN881575_c0_g1 (GST)	K00799 glutathione S-transferase GSTU6
-1.5027	2.2414	TRINITY_DN559929_c1_g1 (GST)	K00799 glutathione S-transferase GSTU6
-1.3119	1.8642	TRINITY_DN3107_c0_g2 (GST)	K00799 glutathione S-transferase GSTU6
-1.2168		TRINITY_DN47253_c0_g1 (GST)	K00799 glutathione S-transferase GSTU6
	7.5136	TRINITY_DN2365545_c1_g1 (GST)	K00799 glutathione S-transferase GSTU6
	1.4617	TRINITY_DN40979_c0_g1 (GST)	K00799 glutathione S-transferase GSTU6
	3.3285	TRINITY_DN3645_c1_g1 (GST)	K00799 glutathione S-transferase GSTU6 isoform X1
	1.0319	TRINITY_DN6747_c0_g1 (GST)	K00799 glutathione S-transferase GSTF1
	1.7353	TRINITY_DN143772_c0_g1 (GST)	K00799 glutathione S-transferase GSTF1
	8.3298	TRINITY_DN2522385_c0_g1 (GT)	K04097 glutathione transferase
4.5731		TRINITY_DN54685_c1_g1 (GGT)	K00681 gamma-glutamyltranspeptidase
4.6652		TRINITY_DN2850_c0_g1 (GGCT)	K00682 gamma-glutamylcyclotransferase
11.1965	10.814	TRINITY_DN41045_c0_g1 (CHAC)	K07232 glutathione-specific gamma-glutamylcyclotransferase
10.1683	7.7698	TRINITY_DN37831_c0_g1 (EC:3.4.13.-)	K15428 Cys-Gly metallodipeptidase DUG1
6.9765	6.0758	TRINITY_DN38462_c0_g1 (5-OPase)	K01469 5-oxoprolinase (ATP-hydrolysing)
1.1532		TRINITY_DN71047_c0_g1 (5-OPase)	K01469 5-oxoprolinase (ATP-hydrolysing)
	7.2856	TRINITY_DN24830_c0_g1 (5-OPase)	K01469 5-oxoprolinase (ATP-hydrolysing)
7.7069		TRINITY_DN174671_c0_g1 (GHL)	K18592 glutathione hydrolase
	-5.8656	TRINITY_DN605981_c0_g1 (Grx)	K24137 glutaredoxin
	1.9232	TRINITY_DN42635_c0_g2 (APX)	K00434 L-ascorbate peroxidase
	1.8185	TRINITY_DN37854_c0_g1 (IDH)	K00031 isocitrate dehydrogenase
13.1915	9.382	TRINITY_DN16383_c0_g2 (6PGD)	K00033 6-phosphogluconate dehydrogenase
10.0349	8.6459	TRINITY_DN86775_c0_g6 (G6PD)	K00036 glucose-6-phosphate 1-dehydrogenase
	1.0514	TRINITY_DN1123_c1_g1 (G6PD)	K00036 glucose-6-phosphate 1-dehydrogenase
EF201 vs EF202 log2FC	EF201 vs EF203 log2FC	Gene ID (name)	KEGG_annotation
-1.1427		TRINITY_DN152111_c0_g1 (GPX)	K00432 glutathione peroxidase
	-6.1234	TRINITY_DN25650_c1_g1 (GR)	K00383 glutathione reductase (NADPH)
1.7224		TRINITY_DN303380_c0_g3 (GST)	K00799 glutathione S-transferase
-1.6229		TRINITY_DN36575_c0_g1 (GST)	K00799 glutathione S-transferase GSTU6
1.2914		TRINITY_DN17069_c0_g1 (GST)	K00799 glutathione S-transferase GSTU6
1.4527		TRINITY_DN881575_c0_g1 (GST)	K00799 glutathione S-transferase GSTU6
-1.3278		TRINITY_DN3645_c1_g1 (GST)	K00799 glutathione S-transferase GSTU6 isoform X1
	1.0476	TRINITY_DN8829_c3_g1 (GST)	K00799 glutathione S-transferase GSTU6
	-1.5789	TRINITY_DN15601_c9_g1 (GST)	K00799 glutathione S-transferase GSTU6
	1.1836	TRINITY_DN3107_c0_g2 (GST)	K00799 glutathione S-transferase GSTU6
	-1.5663	TRINITY_DN47253_c0_g1 (GST)	K00799 glutathione S-transferase GSTU6
	1.5919	TRINITY_DN143772_c0_g1 (GST)	K00799 glutathione S-transferase GSTF1
-5.808		TRINITY_DN37831_c0_g1 (EC:3.4.13.-)	K15428 Cys-Gly metallodipeptidase DUG1
-9.5005	-6.1551	TRINITY_DN136663_c0_g1 (5-OPase)	K01469 5-oxoprolinase (ATP-hydrolysing)
	1.7107	TRINITY_DN42635_c0_g2 (APX)	K00434 L-ascorbate peroxidase
	1.3162	TRINITY_DN1123_c1_g1 (G6PD)	K00036 glucose-6-phosphate 1-dehydrogenase
EF501 vs EF502 log2FC	EF501 vs EF503 log2FC	Gene ID (name)	KEGG_annotation
-10.0112	-4.12436	TRINITY_DN23733_c1_g1 (GCLC)	K11204 glutamate--cysteine ligase catalytic subunit
	-11.3337	TRINITY_DN20250_c0_g1 (GCLC)	K11204 glutamate--cysteine ligase catalytic subunit
	1.1684	TRINITY_DN7322_c0_g1 (GS)	K21456 glutathione synthase
-1.2506	1.8629	TRINITY_DN72459_c0_g1 (GPX)	K00432 glutathione peroxidase
	2.3747	TRINITY_DN1920_c0_g1 (GPX)	K00432 glutathione peroxidase
-10.8737	-8.3394	TRINITY_DN25650_c1_g1 (GR)	K00383 glutathione reductase (NADPH)
	-14.1004	TRINITY_DN224568_c0_g1 (GR)	K00383 glutathione reductase (NADPH)
-12.0328	-3.5874	TRINITY_DN72414_c0_g2 (GST)	K00799 glutathione S-transferase
-11.1913	-4.6611	TRINITY_DN78789_c0_g2 (GST)	K00799 glutathione S-transferase
-12.8756	-4.4042	TRINITY_DN217655_c0_g1 (GST)	K00799 glutathione S-transferase
-12.6488	-3.2665	TRINITY_DN13760_c0_g1 (GST)	K00799 glutathione S-transferase
-11.4099	-3.9207	TRINITY_DN17528_c0_g1 (GST)	K00799 glutathione S-transferase
	1.09721	TRINITY_DN61044_c0_g1 (GST)	K00799 glutathione S-transferase
	1.1349	TRINITY_DN303380_c0_g1 (GST)	K00799 glutathione S-transferase
	-14.4632	TRINITY_DN4455_c0_g1 (GST)	K00799 glutathione S-transferase
	-15.5244	TRINITY_DN4455_c0_g4 (GST)	K00799 glutathione S-transferase
	1.3663	TRINITY_DN4748_c2_g1 (GST)	K00799 glutathione S-transferase
	7.4009	TRINITY_DN10676_c0_g1 (GST)	K00799 glutathione S-transferase
	1.3104	TRINITY_DN2345447_c0_g1 (GST)	K00799 glutathione S-transferase
-1.5998	1.0686	TRINITY_DN559929_c1_g1 (GST)	K00799 glutathione S-transferase GSTU6
1.2296	2.2471	TRINITY_DN47253_c0_g1 (GST)	K00799 glutathione S-transferase GSTU6
-1.0352		TRINITY_DN8829_c3_g1 (GST)	K00799 glutathione S-transferase GSTU6
-1.39		TRINITY_DN459414_c0_g2 (GST)	K00799 glutathione S-transferase GSTU6
-1.5404		TRINITY_DN3107_c0_g2 (GST)	K00799 glutathione S-transferase GSTU6
	1.559	TRINITY_DN36575_c0_g1 (GST)	K00799 glutathione S-transferase GSTU6
	1.1052	TRINITY_DN881575_c0_g1 (GST)	K00799 glutathione S-transferase GSTU6
-1.6569	-13.6638	TRINITY_DN2522385_c0_g1 (GT)	K04097 glutathione transferase
-9.7048	-4.4107	TRINITY_DN54685_c1_g1 (GGT)	K00681 gamma-glutamyltranspeptidase
-10.4516	-2.1847	TRINITY_DN2850_c0_g1 (GGCT)	K00682 gamma-glutamylcyclotransferase
-9.3768	-3.33845	TRINITY_DN381955_c0_g1 (CHAC)	K07232 glutathione-specific gamma-glutamylcyclotransferase
	-12.7756	TRINITY_DN41045_c0_g1 (CHAC)	K07232 glutathione-specific gamma-glutamylcyclotransferase
	-13.6951	TRINITY_DN37831_c0_g1 (EC:3.4.13.-)	K15428 Cys-Gly metallodipeptidase DUG1
	-13.2644	TRINITY_DN38462_c0_g1 (5-OPase)	K01469 5-oxoprolinase (ATP-hydrolysing)
-10.7544	-6.2241	TRINITY_DN3642_c0_g1 (Grx)	K24137 glutaredoxin
-9.6184	-3.3398	TRINITY_DN6816_c0_g3 (Grx)	K24137 glutaredoxin
	-13.582	TRINITY_DN174671_c0_g1 (GHL)	K18592 glutathione hydrolase
	1.9237	TRINITY_DN42635_c0_g2 (APX)	K00434 L-ascorbate peroxidase
	1.1726	TRINITY_DN17771_c0_g1 (IDH)	K00031 isocitrate dehydrogenase
-8.8947	-9.5385	TRINITY_DN159859_c0_g1 (6PGD)	K00033 6-phosphogluconate dehydrogenase
-8.5013	-6.7054	TRINITY_DN33351_c0_g1 (6PGD)	K00033 6-phosphogluconate dehydrogenase
1.5603	-11.9701	TRINITY_DN16383_c0_g2 (6PGD)	K00033 6-phosphogluconate dehydrogenase
	1.19815	TRINITY_DN29765_c1_g1 (G6PD)	K00036 glucose-6-phosphate 1-dehydrogenase
	2.36637	TRINITY_DN1123_c1_g1 (G6PD)	K00036 glucose-6-phosphate 1-dehydrogenase
	-13.712	TRINITY_DN86775_c0_g6 (G6PD)	K00036 glucose-6-phosphate 1-dehydrogenase

## Sheet: root 1d vs 2d or 3d
Differentially expressed genes associated with glutathione metabolism in roots at 1 day vs 2 days or 3 days.
REICK1 vs REICK2 log2FC	REICK1 vs REICK3 log2FC	Gene ID (name)	KEGG_annotation
-8.9237	-13.6775	TRINITY_DN20250_c0_g1 (GCLC)	K11204 glutamate--cysteine ligase catalytic subunit
	-9.5793	TRINITY_DN4585_c0_g2 (GCLC)	K11204 glutamate--cysteine ligase catalytic subunit
	-4.5913	TRINITY_DN648955_c0_g3 (GCLC)	K11204 glutamate--cysteine ligase catalytic subunit
	1.1073	TRINITY_DN2766_c0_g1 (GCL)	K01919 glutamate--cysteine ligase
	-10.6923	TRINITY_DN202351_c0_g1 (GPX)	K00432 glutathione peroxidase
	-14.8361	TRINITY_DN20182_c0_g1 (GR)	K00383 glutathione reductase (NADPH)
-5.6905	-13.7128	TRINITY_DN224568_c0_g1 (GR)	K00383 glutathione reductase (NADPH)
1.19359	1.9422	TRINITY_DN9144_c0_g1 (GR)	K00383 glutathione reductase (NADPH)
-5.4416	-5.8994	TRINITY_DN28126_c0_g1 (GST)	K00799 glutathione S-transferase
-5.5196	-12.7731	TRINITY_DN4455_c0_g1 (GST)	K00799 glutathione S-transferase
-4.6507	-9.7484	TRINITY_DN4455_c0_g4 (GST)	K00799 glutathione S-transferase
-2.7969	-3.5438	TRINITY_DN197716_c0_g1 (GST)	K00799 glutathione S-transferase
1.2349	1.246	TRINITY_DN2345447_c0_g1 (GST)	K00799 glutathione S-transferase
1.0445		TRINITY_DN30413_c0_g2 (GST)	K00799 glutathione S-transferase
	5.6568	TRINITY_DN72414_c0_g2 (GST)	K00799 glutathione S-transferase
	1.4357	TRINITY_DN61044_c0_g1 (GST)	K00799 glutathione S-transferase
	6.041	TRINITY_DN78789_c0_g2 (GST)	K00799 glutathione S-transferase
	7.0016	TRINITY_DN13760_c0_g1 (GST)	K00799 glutathione S-transferase
	5.306	TRINITY_DN661923_c0_g1 (GST)	K00799 glutathione S-transferase
	1.5663	TRINITY_DN303380_c0_g1 (GST)	K00799 glutathione S-transferase
	4.1871	TRINITY_DN17528_c0_g1 (GST)	K00799 glutathione S-transferase
	-1.5691	TRINITY_DN1931600_c0_g1 (GST)	K00799 glutathione S-transferase
	1.1274	TRINITY_DN4748_c2_g1 (GST)	K00799 glutathione S-transferase
1.6515	3.441	TRINITY_DN15601_c9_g1 (GST)	K00799 glutathione S-transferase GSTU6
-1.6527	-1.0941	TRINITY_DN40979_c0_g1 (GST)	K00799 glutathione S-transferase GSTU6
-1.1104	1.4976	TRINITY_DN559929_c1_g1 (GST)	K00799 glutathione S-transferase GSTU6
1.03868		TRINITY_DN15601_c3_g1 (GST)	K00799 glutathione S-transferase GSTU6
-2.3729		TRINITY_DN46054_c0_g1 (GST)	K00799 glutathione S-transferase GSTU6
1.211		TRINITY_DN3645_c1_g1 (GST)	K00799 glutathione S-transferase GSTU6 isoform X1
-2.3692		TRINITY_DN556055_c0_g1 (GST)	K00799 glutathione S-transferase GST 23
	1.6598	TRINITY_DN406945_c0_g1 (GST)	K00799 glutathione S-transferase GSTF1
	1.2591	TRINITY_DN143772_c0_g1 (GST)	K00799 glutathione S-transferase GSTF1
-1.5024	-6.3031	TRINITY_DN2161283_c0_g1 (GT)	K04097 glutathione transferase
	-3.7802	TRINITY_DN1628521_c0_g1 (GGT)	K00681 gamma-glutamyltranspeptidase
	5.7431	TRINITY_DN2850_c0_g1 (GGCT)	K00682 gamma-glutamylcyclotransferase
-13.632	-14.2862	TRINITY_DN146264_c0_g1 (GGCT)	K00682 gamma-glutamylcyclotransferase
1.4072	-11.4508	TRINITY_DN1518531_c0_g1 (CHAC)	K07232 glutathione-specific gamma-glutamylcyclotransferase
-15.0604	-12.0514	TRINITY_DN41045_c0_g1 (CHAC)	K07232 glutathione-specific gamma-glutamylcyclotransferase
-11.8312	-13.3298	TRINITY_DN37831_c0_g1 (EC:3.4.13.-)	K15428 Cys-Gly metallodipeptidase DUG1
4.7549		TRINITY_DN136663_c0_g1 (5-OPase)	K01469 5-oxoprolinase (ATP-hydrolysing)
	-3.1339	TRINITY_DN63464_c0_g1 (5-OPase)	K01469 5-oxoprolinase (ATP-hydrolysing)
-7.6969	-11.8913	TRINITY_DN38462_c0_g1 (5-OPase)	K01469 5-oxoprolinase (ATP-hydrolysing)
-9.5588	-14.3584	TRINITY_DN174671_c0_g1 (GHL)	K18592 glutathione hydrolase
-10.0905	-8.3034	TRINITY_DN20556_c0_g1 (APX)	K00434 L-ascorbate peroxidase
-4.3096	-6.9572	TRINITY_DN33351_c0_g1 (6PGD)	K00033 6-phosphogluconate dehydrogenase
-15.5249	-16.1793	TRINITY_DN16383_c0_g2 (6PGD)	K00033 6-phosphogluconate dehydrogenase
-1.4073	-3.3178	TRINITY_DN1160691_c0_g2 (6PGD)	K00033 6-phosphogluconate dehydrogenase
-1.4154	-8.7184	TRINITY_DN27404_c0_g1 (6PGD)	K00033 6-phosphogluconate dehydrogenase
	2.1111	TRINITY_DN6221_c1_g2 (6PGD)	K00033 6-phosphogluconate dehydrogenase
	1.9296	TRINITY_DN1519616_c0_g1 (6PGD)	K00033 6-phosphogluconate dehydrogenase
-10.758	-14.0092	TRINITY_DN86775_c0_g6 (G6PD)	K00036 glucose-6-phosphate 1-dehydrogenase
	2.455	TRINITY_DN3595_c1_g1 (G6PD)	K00036 glucose-6-phosphate 1-dehydrogenase
	-3.0593	TRINITY_DN30692_c0_g2 (G6PD)	K00033 6-phosphogluconate dehydrogenase
	1.56	TRINITY_DN164740_c0_g1 (G6PD)	K00036 glucose-6-phosphate 1-dehydrogenase
	1.8799	TRINITY_DN1123_c1_g1 (G6PD)	K00036 glucose-6-phosphate 1-dehydrogenase
	-3.1708	TRINITY_DN15281_c0_g1 (G6PD)	K00036 glucose-6-phosphate 1-dehydrogenase
	1.7929	TRINITY_DN4748_c1_g1 (G6PD)	K00036 glucose-6-phosphate 1-dehydrogenase
REI201 vs REI202 log2FC	REI201 vs REI203 log2FC	Gene ID (name)	KEGG_annotation
-2.8505	-13.6263	TRINITY_DN25968_c1_g1 (GCLC)	K11204 glutamate--cysteine ligase catalytic subunit
7.1679		TRINITY_DN4585_c0_g2 (GCLC)	K11204 glutamate--cysteine ligase catalytic subunit
	-6.6595	TRINITY_DN648955_c0_g3 (GCLC)	K11204 glutamate--cysteine ligase catalytic subunit
-4.6437	-15.0524	TRINITY_DN23733_c1_g1 (GCLC)	K11204 glutamate--cysteine ligase catalytic subunit
6.5996	7.4391	TRINITY_DN20250_c0_g1 (GCLC)	K11204 glutamate--cysteine ligase catalytic subunit
-4.1179	-11.4143	TRINITY_DN51999_c1_g1 (GCLC)	K11205 glutamate--cysteine ligase regulatory subunit
1.3765		TRINITY_DN2766_c0_g1 (GCL)	K01919 glutamate--cysteine ligase
1.6432		TRINITY_DN7322_c0_g1 (GS)	K21456 glutathione synthase
1.3574	1.267	TRINITY_DN559_c0_g1 (GPX)	K00432 glutathione peroxidase
4.6428		TRINITY_DN202351_c0_g1 (GPX)	K00432 glutathione peroxidase
7.82649		TRINITY_DN72459_c0_g1 (GPX)	K00432 glutathione peroxidase
	1.4564	TRINITY_DN152111_c0_g1 (GPX)	K00432 glutathione peroxidase
	1.3997	TRINITY_DN1773_c0_g1 (GPX)	K00432 glutathione peroxidase
-6.06993	-17.9861	TRINITY_DN367480_c0_g1 (GR)	K00383 glutathione reductase (NADPH)
-1.7795	-11.1495	TRINITY_DN25650_c1_g1 (GR)	K00383 glutathione reductase (NADPH)
-5.6809	-14.474	TRINITY_DN4779_c0_g3 (GR)	K00383 glutathione reductase (NADPH)
9.7152		TRINITY_DN20182_c0_g1 (GR)	K00383 glutathione reductase (NADPH)
	2.1957	TRINITY_DN224568_c0_g1 (GR)	K00383 glutathione reductase (NADPH)
-3.4563	-11.3669	TRINITY_DN72414_c0_g2 (GST)	K00799 glutathione S-transferase
1.3112	1.5478	TRINITY_DN61044_c0_g1 (GST)	K00799 glutathione S-transferase
-2.5524	-12.547	TRINITY_DN78789_c0_g2 (GST)	K00799 glutathione S-transferase
-4.7512	-18.6488	TRINITY_DN217655_c0_g1 (GST)	K00799 glutathione S-transferase
-4.0724	-13.0636	TRINITY_DN13760_c0_g1 (GST)	K00799 glutathione S-transferase
-4.5034	-19.9111	TRINITY_DN661923_c0_g1 (GST)	K00799 glutathione S-transferase
1.5007	1.723	TRINITY_DN15601_c9_g1 (GST)	K00799 glutathione S-transferase
-3.9259	-14.2629	TRINITY_DN17528_c0_g1 (GST)	K00799 glutathione S-transferase
-10.3246	-18.3153	TRINITY_DN90280_c0_g1 (GST)	K00799 glutathione S-transferase
1.4177	1.92165	TRINITY_DN303380_c0_g3 (GST)	K00799 glutathione S-transferase
2.5815	-1.7792	TRINITY_DN1931600_c0_g1 (GST)	K00799 glutathione S-transferase
1.4865	1.7018	TRINITY_DN4748_c2_g1 (GST)	K00799 glutathione S-transferase
3.0807	-1.7029	TRINITY_DN197716_c0_g1 (GST)	K00799 glutathione S-transferase
1.3828		TRINITY_DN23011_c0_g1 (GST)	K00799 glutathione S-transferase
1.6548		TRINITY_DN279226_c1_g1 (GST)	K00799 glutathione S-transferase
5.489		TRINITY_DN28126_c0_g1 (GST)	K00799 glutathione S-transferase
2.4732		TRINITY_DN4455_c0_g4 (GST)	K00799 glutathione S-transferase
	1.5038	TRINITY_DN303380_c0_g1 (GST)	K00799 glutathione S-transferase
	4.7911	TRINITY_DN10676_c0_g1 (GST)	K00799 glutathione S-transferase
	1.07847	TRINITY_DN2345447_c0_g1 (GST)	K00799 glutathione S-transferase
	-1.0541	TRINITY_DN10037_c1_g1 (GST)	K00799 glutathione S-transferase
1.4608	3.0611	TRINITY_DN559929_c1_g1 (GST)	K00799 glutathione S-transferase GSTU6
2.2377		TRINITY_DN8829_c3_g1 (GST)	K00799 glutathione S-transferase GSTU6
	-1.4876	TRINITY_DN2175141_c0_g1 (GST)	K00799 glutathione S-transferase GSTU6
	-2.9109	TRINITY_DN36575_c0_g1 (GST)	K00799 glutathione S-transferase GSTU6
2.8028		TRINITY_DN556055_c0_g1 (GST)	K00799 glutathione S-transferase GST 23
	1.9511	TRINITY_DN406945_c0_g1 (GST)	K00799 glutathione S-transferase GSTF1
	2.9015	TRINITY_DN143772_c0_g1 (GST)	K00799 glutathione S-transferase GSTF1
1.00619	1.34809	TRINITY_DN6747_c0_g1 (GST)	K00799 glutathione S-transferase GSTF1
6.3555		TRINITY_DN2522385_c0_g1 (GT)	K04097 glutathione transferase
	-8.3686	TRINITY_DN2161283_c0_g1 (GT)	K04097 glutathione transferase
	-7.9948	TRINITY_DN701193_c0_g1 (GDH)	K21888 glutathione dehydrogenase
	-3.8615	TRINITY_DN1628521_c0_g1 (GGT)	K00681 gamma-glutamyltranspeptidase
-3.8922	-12.8768	TRINITY_DN54685_c1_g1 (GGCT)	K00681 gamma-glutamyltranspeptidase
-2.9829	-9.4185	TRINITY_DN2850_c0_g1 (GGCT)	K00682 gamma-glutamylcyclotransferase
	4.586	TRINITY_DN146264_c0_g1 (GGCT)	K00682 gamma-glutamylcyclotransferase
8.7103		TRINITY_DN1518531_c0_g1 (CHAC)	K07232 glutathione-specific gamma-glutamylcyclotransferase
	6.2863	TRINITY_DN41045_c0_g1 (CHAC)	K07232 glutathione-specific gamma-glutamylcyclotransferase
-3.2992	-10.9421	TRINITY_DN381955_c0_g1 (CHAC)	K07232 glutathione-specific gamma-glutamylcyclotransferase
-4.1598	-10.0983	TRINITY_DN68769_c0_g4 (EC:3.4.13.-)	K15428 Cys-Gly metallodipeptidase DUG1
6.0515	7.0572	TRINITY_DN37831_c0_g1 (EC:3.4.13.-)	K15428 Cys-Gly metallodipeptidase DUG1
6.0859	7.0724	TRINITY_DN38462_c0_g1 (5-OPase)	K01469 5-oxoprolinase (ATP-hydrolysing)
-2.3795	-11.8064	TRINITY_DN7687_c0_g1 (5-OPase)	K01469 5-oxoprolinase (ATP-hydrolysing)
	-4.1706	TRINITY_DN63464_c0_g1 (5-OPase)	K01469 5-oxoprolinase (ATP-hydrolysing)
	-11.905	TRINITY_DN153244_c0_g1 (Grx)	K24137 glutaredoxin
-4.5562	-11.1101	TRINITY_DN3642_c0_g1 (Grx)	K24137 glutaredoxin
-4.5025	-11.6416	TRINITY_DN43304_c1_g3 (Grx)	K24137 glutaredoxin
-4.8565	-13.8987	TRINITY_DN6816_c0_g3 (Grx)	K24137 glutaredoxin
	-14.5326	TRINITY_DN43304_c0_g1 (Grx)	K24137 glutaredoxin
7.1769	7.473	TRINITY_DN174671_c0_g1 (GHL)	K18592 glutathione hydrolase
1.6177	1.02832	TRINITY_DN6273_c0_g1 (APX)	K00434 L-ascorbate peroxidase
1.2362		TRINITY_DN1878743_c0_g1 (APX)	K00434 L-ascorbate peroxidase
	-12.6786	TRINITY_DN20556_c0_g1 (APX)	K00434 L-ascorbate peroxidase
-4.0204	-15.9267	TRINITY_DN4588_c1_g1 (IDH)	K00031 isocitrate dehydrogenase
2.0126		TRINITY_DN17771_c0_g1 (IDH)	K00031 isocitrate dehydrogenase
1.3014	2.6146	TRINITY_DN6221_c1_g2 (6PGD)	K00033 6-phosphogluconate dehydrogenase
1.3401	2.6347	TRINITY_DN1519616_c0_g1 (6PGD)	K00033 6-phosphogluconate dehydrogenase
7.4296		TRINITY_DN27404_c0_g1 (6PGD)	K00033 6-phosphogluconate dehydrogenase
	-3.5725	TRINITY_DN1160691_c0_g2 (6PGD)	K00033 6-phosphogluconate dehydrogenase
	-2.1509	TRINITY_DN30692_c0_g2 (G6PD)	K00033 6-phosphogluconate dehydrogenase
	1.2367	TRINITY_DN164740_c0_g1 (G6PD)	K00036 glucose-6-phosphate 1-dehydrogenase
1.1457	1.82589	TRINITY_DN4748_c1_g1 (G6PD)	K00036 glucose-6-phosphate 1-dehydrogenase
1.8803	3.5481	TRINITY_DN1123_c1_g1 (G6PD)	K00036 glucose-6-phosphate 1-dehydrogenase
1.6586		TRINITY_DN29765_c1_g1 (G6PD)	K00036 glucose-6-phosphate 1-dehydrogenase
	3.7571	TRINITY_DN86775_c0_g6 (G6PD)	K00036 glucose-6-phosphate 1-dehydrogenase
	-4.0834	TRINITY_DN15281_c0_g1 (G6PD)	K00036 glucose-6-phosphate 1-dehydrogenase
REI501 vs REI502 log2FC	REI501 vs REI503 log2FC	Gene ID (name)	KEGG_annotation
-17.7308	-18.704	TRINITY_DN20250_c0_g1 (GCLC)	K11204 glutamate--cysteine ligase catalytic subunit
7.8529		TRINITY_DN23733_c1_g1 (GCLC)	K11204 glutamate--cysteine ligase catalytic subunit
	-4.2239	TRINITY_DN25968_c1_g1 (GCLC)	K11204 glutamate--cysteine ligase catalytic subunit
	-3.4956	TRINITY_DN648955_c0_g3 (GCLC)	K11204 glutamate--cysteine ligase catalytic subunit
	1.04737	TRINITY_DN2766_c0_g1 (GCL)	K01919 glutamate--cysteine ligase
	1.1244	TRINITY_DN7322_c0_g1 (GS)	K21456 glutathione synthase
-1.6058		TRINITY_DN152111_c0_g1 (GPX)	K00432 glutathione peroxidase
-1.5095		TRINITY_DN1773_c1_g1 (GPX)	K00432 glutathione peroxidase
6.9409		TRINITY_DN367480_c0_g1 (GR)	K00383 glutathione reductase (NADPH)
-15.9194		TRINITY_DN224568_c0_g1 (GR)	K00383 glutathione reductase (NADPH)
8.4355	4.4989	TRINITY_DN661923_c0_g1 (GST)	K00799 glutathione S-transferase
5.6674		TRINITY_DN72414_c0_g2 (GST)	K00799 glutathione S-transferase
6.58		TRINITY_DN78789_c0_g2 (GST)	K00799 glutathione S-transferase
11.1565		TRINITY_DN217655_c0_g1 (GST)	K00799 glutathione S-transferase
10.0583		TRINITY_DN8030_c0_g1 (GST)	K00799 glutathione S-transferase
9.0047		TRINITY_DN22809_c0_g1 (GST)	K00799 glutathione S-transferase
11.1202		TRINITY_DN13760_c0_g1 (GST)	K00799 glutathione S-transferase
9.8315		TRINITY_DN17528_c0_g1 (GST)	K00799 glutathione S-transferase
5.4016		TRINITY_DN90280_c0_g1 (GST)	K00799 glutathione S-transferase
-17.8434		TRINITY_DN4455_c0_g1 (GST)	K00799 glutathione S-transferase
-19.9663		TRINITY_DN4455_c0_g4 (GST)	K00799 glutathione S-transferase
2.9427		TRINITY_DN1931600_c0_g1 (GST)	K00799 glutathione S-transferase
1.56763	2.03268	TRINITY_DN2365545_c1_g1 (GST)	K00799 glutathione S-transferase GSTU6
1.8799		TRINITY_DN36575_c0_g1 (GST)	K00799 glutathione S-transferase GSTU6
-2.4863		TRINITY_DN46054_c0_g1 (GST)	K00799 glutathione S-transferase GSTU6
-1.1579		TRINITY_DN6747_c0_g1 (GST)	K00799 glutathione S-transferase GSTF1
6.1126		TRINITY_DN54685_c1_g1 (GGT)	K00681 gamma-glutamyltranspeptidase
	-4.1059	TRINITY_DN1628521_c0_g1 (GGT)	K00681 gamma-glutamyltranspeptidase
8.684		TRINITY_DN2850_c0_g1 (GGCT)	K00682 gamma-glutamylcyclotransferase
-13.9502		TRINITY_DN146264_c0_g1 (GGCT)	K00682 gamma-glutamylcyclotransferase
-16.6292	-18.5644	TRINITY_DN41045_c0_g1 (CHAC)	K07232 glutathione-specific gamma-glutamylcyclotransferase
5.03		TRINITY_DN381955_c0_g1 (CHAC)	K07232 glutathione-specific gamma-glutamylcyclotransferase
-17.5847	-18.5579	TRINITY_DN174671_c0_g1 (GHL)	K18592 glutathione hydrolase
4.2825		TRINITY_DN68769_c0_g4 (EC:3.4.13.-)	K15428 Cys-Gly metallodipeptidase DUG1
-20.1373		TRINITY_DN37831_c0_g1 (EC:3.4.13.-)	K15428 Cys-Gly metallodipeptidase DUG1
-17.8369		TRINITY_DN38462_c0_g1 (5-OPase)	K01469 5-oxoprolinase (ATP-hydrolysing)
6.9801		TRINITY_DN153244_c0_g1 (Grx)	K24137 glutaredoxin
5.3681		TRINITY_DN3642_c0_g1 (Grx)	K24137 glutaredoxin
4.2832		TRINITY_DN43304_c1_g3 (Grx)	K24137 glutaredoxin
6.23813		TRINITY_DN6816_c0_g3 (Grx)	K24137 glutaredoxin
9.2272		TRINITY_DN43304_c0_g1 (Grx)	K24137 glutaredoxin
	-2.7211	TRINITY_DN20556_c0_g1 (APX)	K00434 L-ascorbate peroxidase
	1.3159	TRINITY_DN42635_c0_g2 (APX)	K00434 L-ascorbate peroxidase
8.2946	4.7866	TRINITY_DN4588_c1_g1 (IDH)	K00031 isocitrate dehydrogenase
	2.0084	TRINITY_DN17771_c0_g1 (IDH)	K00031 isocitrate dehydrogenase
1.1482		TRINITY_DN37854_c0_g1 (IDH)	K00031 isocitrate dehydrogenase
-18.4066	-19.3799	TRINITY_DN16383_c0_g2 (6PGD)	K00033 6-phosphogluconate dehydrogenase
-4.95891	-4.9476	TRINITY_DN27404_c0_g1 (6PGD)	K00033 6-phosphogluconate dehydrogenase
-1.0018		TRINITY_DN6221_c1_g2 (6PGD)	K00033 6-phosphogluconate dehydrogenase
	-2.1494	TRINITY_DN30692_c0_g2 (G6PD)	K00033 6-phosphogluconate dehydrogenase
	-2.354	TRINITY_DN1160691_c0_g2 (6PGD)	K00033 6-phosphogluconate dehydrogenase
-17.9225	-19.8576	TRINITY_DN86775_c0_g6 (G6PD)	K00036 glucose-6-phosphate 1-dehydrogenase
	-3.9967	TRINITY_DN15281_c0_g1 (G6PD)	K00036 glucose-6-phosphate 1-dehydrogenase
	-1.0617	TRINITY_DN29765_c1_g1 (G6PD)	K00036 glucose-6-phosphate 1-dehydrogenase
	1.7833	TRINITY_DN1123_c1_g1 (G6PD)	K00036 glucose-6-phosphate 1-dehydrogenase
REFCK1 vs REFCK2 log2FC	REFCK1 vs REFCK3 log2FC	Gene ID (name)	KEGG_annotation
2.7359		TRINITY_DN648955_c0_g3 (GCLC)	K11204 glutamate--cysteine ligase catalytic subunit
8.437		TRINITY_DN23733_c1_g1 (GCLC)	K11204 glutamate--cysteine ligase catalytic subunit
	-6.1559	TRINITY_DN4585_c0_g2 (GCLC)	K11204 glutamate--cysteine ligase catalytic subunit
	2.4236	TRINITY_DN1920_c0_g1 (GPX)	K00432 glutathione peroxidase
	-1.0044	TRINITY_DN1773_c1_g1 (GPX)	K00432 glutathione peroxidase
	-1.7118	TRINITY_DN1773_c0_g1 (GPX)	K00432 glutathione peroxidase
-8.8326	-5.3019	TRINITY_DN202351_c0_g1 (GPX)	K00432 glutathione peroxidase
8.3452	14.1709	TRINITY_DN270967_c0_g3 (Prdx6)	K11188 peroxiredoxin 6
-10.5738	-6.4242	TRINITY_DN367480_c0_g1 (GR)	K00383 glutathione reductase (NADPH)
2.0022		TRINITY_DN224568_c0_g1 (GR)	K00383 glutathione reductase (NADPH)
	-1.4111	TRINITY_DN224568_c0_g1 (GR)	K00383 glutathione reductase (NADPH)
	-6.0746	TRINITY_DN20182_c0_g1 (GR)	K00383 glutathione reductase (NADPH)
11.8295	12.3238	TRINITY_DN30457_c0_g1 (GST)	K00799 glutathione S-transferase
-7.3402	-6.3493	TRINITY_DN661923_c0_g1 (GST)	K00799 glutathione S-transferase
8.5811	13.4304	TRINITY_DN8331_c0_g1 (GST)	K00799 glutathione S-transferase
4.922	-6.6347	TRINITY_DN28126_c0_g1 (GST)	K00799 glutathione S-transferase
-10.1893	-8.0504	TRINITY_DN90280_c0_g1 (GST)	K00799 glutathione S-transferase
2.541	2.7173	TRINITY_DN4455_c0_g1 (GST)	K00799 glutathione S-transferase
12.9304		TRINITY_DN72414_c0_g2 (GST)	K00799 glutathione S-transferase
11.3153		TRINITY_DN78789_c0_g2 (GST)	K00799 glutathione S-transferase
5.6486		TRINITY_DN217655_c0_g1 (GST)	K00799 glutathione S-transferase
7.3555		TRINITY_DN13760_c0_g1 (GST)	K00799 glutathione S-transferase
10.5194		TRINITY_DN17528_c0_g1 (GST)	K00799 glutathione S-transferase
1.0633		TRINITY_DN4455_c0_g4 (GST)	K00799 glutathione S-transferase
	-1.8302	TRINITY_DN60947_c1_g1 (GST)	K00799 glutathione S-transferase
	-1.5787	TRINITY_DN217636_c0_g1 (GST)	K00799 glutathione S-transferase
	-2.0214	TRINITY_DN661235_c0_g2 (GST)	K00799 glutathione S-transferase
	-2.5701	TRINITY_DN279226_c1_g1 (GST)	K00799 glutathione S-transferase
	-1.2349	TRINITY_DN30413_c0_g2 (GST)	K00799 glutathione S-transferase
	-2.9422	TRINITY_DN1931600_c0_g1 (GST)	K00799 glutathione S-transferase
	-3.3051	TRINITY_DN10037_c1_g1 (GST)	K00799 glutathione S-transferase
	2.3268	TRINITY_DN10676_c0_g1 (GST)	K00799 glutathione S-transferase
	-7.2097	TRINITY_DN197716_c0_g1 (GST)	K00799 glutathione S-transferase
	-1.9578	TRINITY_DN2365545_c1_g1 (GST)	K00799 glutathione S-transferase GSTU6
	-3.0466	TRINITY_DN2175141_c0_g1 (GST)	K00799 glutathione S-transferase GSTU6
	-3.3554	TRINITY_DN36575_c0_g1 (GST)	K00799 glutathione S-transferase GSTU6
	-1.3493	TRINITY_DN17069_c0_g1 (GST)	K00799 glutathione S-transferase GSTU6
	-2.1312	TRINITY_DN459414_c0_g2 (GST)	K00799 glutathione S-transferase GSTU6
	-1.5826	TRINITY_DN15601_c3_g1 (GST)	K00799 glutathione S-transferase GSTU6
1.0177	-1.1046	TRINITY_DN881575_c0_g1 (GST)	K00799 glutathione S-transferase GSTU6
	-2.3152	TRINITY_DN1391690_c0_g1 (GST)	K00799 glutathione S-transferase GSTU6
1.0215	-1.2215	TRINITY_DN40979_c0_g1 (GST)	K00799 glutathione S-transferase GSTU6
	1.2452	TRINITY_DN559929_c1_g1 (GST)	K00799 glutathione S-transferase GSTU6
	-1.0225	TRINITY_DN3107_c0_g2 (GST)	K00799 glutathione S-transferase GSTU6
	-2.4474	TRINITY_DN47253_c0_g1 (GST)	K00799 glutathione S-transferase GSTU6
	-2.3319	TRINITY_DN3645_c0_g1 (GST)	K00799 glutathione S-transferase GSTU6 isoform X1
	-1.9404	TRINITY_DN3645_c1_g1 (GST)	K00799 glutathione S-transferase GSTU6 isoform X1
	-1.6252	TRINITY_DN406945_c0_g1 (GST)	K00799 glutathione S-transferase GSTF1
	-3.6084	TRINITY_DN173900_c0_g2 (GST)	K00799 glutathione S-transferase GSTU1
	-2.3401	TRINITY_DN270_c0_g1 (GST)	K00799 glutathione S-transferase GSTU1
	-1.344	TRINITY_DN556055_c0_g1 (GST)	K00799 glutathione S-transferase GST 23
	9.5587	TRINITY_DN2522385_c0_g1 (GT)	K04097 glutathione transferase
3.1321	-1.6874	TRINITY_DN2161283_c0_g1 (GT)	K04097 glutathione transferase
2.0325		TRINITY_DN701193_c0_g1 (GDH)	K21888 glutathione dehydrogenase
-1.4073	-6.4494	TRINITY_DN1628521_c0_g1 (GGT)	K00681 gamma-glutamyltranspeptidase
8.3597		TRINITY_DN54685_c1_g1 (GGT)	K00681 gamma-glutamyltranspeptidase
10.4757		TRINITY_DN2850_c0_g1 (GGCT)	K00682 gamma-glutamylcyclotransferase
-7.5769	-5.4754	TRINITY_DN1518531_c0_g1 (CHAC)	K07232 glutathione-specific gamma-glutamylcyclotransferase
7.4515		TRINITY_DN381955_c0_g1 (CHAC)	K07232 glutathione-specific gamma-glutamylcyclotransferase
	2.2528	TRINITY_DN41045_c0_g1 (CHAC)	K07232 glutathione-specific gamma-glutamylcyclotransferase
-3.3682		TRINITY_DN37831_c0_g1 (EC:3.4.13.-)	K15428 Cys-Gly metallodipeptidase DUG1
8.5533	10.1808	TRINITY_DN24830_c0_g1 (5-OPase)	K01469 5-oxoprolinase (ATP-hydrolysing)
	1.043	TRINITY_DN38462_c0_g1 (5-OPase)	K01469 5-oxoprolinase (ATP-hydrolysing)
	-8.7325	TRINITY_DN63464_c0_g1 (5-OPase)	K01469 5-oxoprolinase (ATP-hydrolysing)
-7.3548	-5.8224	TRINITY_DN153244_c0_g1 (Grx)	K24137 glutaredoxin
9.5129		TRINITY_DN6816_c0_g3 (Grx)	K24137 glutaredoxin
9.4356		TRINITY_DN3642_c0_g1 (Grx)	K24137 glutaredoxin
-3.8262		TRINITY_DN43304_c0_g1 (Grx)	K24137 glutaredoxin
8.1742	-6.4794	TRINITY_DN43304_c0_g1 (Grx)	K24137 glutaredoxin
-1.8239		TRINITY_DN174671_c0_g1 (GHL)	K18592 glutathione hydrolase
	1.3367	TRINITY_DN17771_c0_g1 (IDH)	K00031 isocitrate dehydrogenase
-3.5517	-7.0669	TRINITY_DN4588_c1_g1 (IDH)	K00031 isocitrate dehydrogenase
-1.4093	-2.9418	TRINITY_DN30692_c0_g2 (G6PD)	K00033 6-phosphogluconate dehydrogenase
-8.2732	-4.3003	TRINITY_DN27404_c0_g1 (6PGD)	K00033 6-phosphogluconate dehydrogenase
2.7004		TRINITY_DN1160691_c0_g2 (6PGD)	K00033 6-phosphogluconate dehydrogenase
-1.4693	-5.4346	TRINITY_DN15281_c0_g1 (G6PD)	K00036 glucose-6-phosphate 1-dehydrogenase
	-1.0997	TRINITY_DN3595_c1_g1 (G6PD)	K00036 glucose-6-phosphate 1-dehydrogenase
	1.2589	TRINITY_DN1123_c1_g1 (G6PD)	K00036 glucose-6-phosphate 1-dehydrogenase
REF201 vs REF202 log2FC	REF201 vs REF203 log2FC	Gene ID (name)	KEGG_annotation
	-3.0319	TRINITY_DN648955_c0_g3 (GCLC)	K11204 glutamate--cysteine ligase catalytic subunit
	3.3928	TRINITY_DN20250_c0_g1 (GCLC)	K11204 glutamate--cysteine ligase catalytic subunit
	1.0111	TRINITY_DN2766_c0_g1 (GCL)	K01919 glutamate--cysteine ligase
	-1.0705	TRINITY_DN559_c0_g1 (GPX)	K00432 glutathione peroxidase
	-1.7272	TRINITY_DN1773_c1_g1 (GPX)	K00432 glutathione peroxidase
	-2.0698	TRINITY_DN152111_c0_g1 (GPX)	K00432 glutathione peroxidase
	4.8759	TRINITY_DN224568_c0_g1 (GR)	K00383 glutathione reductase (NADPH)
-1.4446	-5.0174	TRINITY_DN72414_c0_g2 (GST)	K00799 glutathione S-transferase
1.277	-5.1525	TRINITY_DN217655_c0_g1 (GST)	K00799 glutathione S-transferase
-4.536	-6.113	TRINITY_DN8030_c0_g1 (GST)	K00799 glutathione S-transferase
1.2629	-2.7394	TRINITY_DN13760_c0_g1 (GST)	K00799 glutathione S-transferase
-14.5753	-15.1519	TRINITY_DN28126_c0_g1 (GST)	K00799 glutathione S-transferase
-5.0088	-6.88	TRINITY_DN197716_c0_g1 (GST)	K00799 glutathione S-transferase
1.2919		TRINITY_DN60947_c1_g1 (GST)	K00799 glutathione S-transferase
1.0317		TRINITY_DN217636_c0_g1 (GST)	K00799 glutathione S-transferase
	-3.2451	TRINITY_DN78789_c0_g2 (GST)	K00799 glutathione S-transferase
	-7.0046	TRINITY_DN22809_c0_g1 (GST)	K00799 glutathione S-transferase
	-2.3247	TRINITY_DN17528_c0_g1 (GST)	K00799 glutathione S-transferase
	-1.1961	TRINITY_DN1931600_c0_g1 (GST)	K00799 glutathione S-transferase
1.6961	1.0395	TRINITY_DN8829_c3_g1 (GST)	K00799 glutathione S-transferase GSTU6
2.3421	2.2052	TRINITY_DN40979_c0_g1 (GST)	K00799 glutathione S-transferase GSTU6
-1.2302	-1.3783	TRINITY_DN46054_c0_g1 (GST)	K00799 glutathione S-transferase GSTU6
1.0115		TRINITY_DN17069_c0_g1 (GST)	K00799 glutathione S-transferase GSTU6
1.3171		TRINITY_DN459414_c0_g2 (GST)	K00799 glutathione S-transferase GSTU6
1.2136		TRINITY_DN15601_c3_g1 (GST)	K00799 glutathione S-transferase GSTU6
1.1679		TRINITY_DN881575_c0_g1 (GST)	K00799 glutathione S-transferase GSTU6
1.9787		TRINITY_DN15601_c9_g1 (GST)	K00799 glutathione S-transferase GSTU6
1.1263		TRINITY_DN3645_c0_g1 (GST)	K00799 glutathione S-transferase GSTU6 isoform X1
1.4417		TRINITY_DN3645_c1_g1 (GST)	K00799 glutathione S-transferase GSTU6 isoform X1
	-2.0523	TRINITY_DN559929_c1_g1 (GST)	K00799 glutathione S-transferase GSTU6
	-1.5913	TRINITY_DN556055_c0_g1 (GST)	K00799 glutathione S-transferase GST 23
	-4.8686	TRINITY_DN701193_c0_g1 (GDH)	K21888 glutathione dehydrogenase
	-4.1992	TRINITY_DN2161283_c0_g1 (GT)	K04097 glutathione transferase
-1.6831	-4.0559	TRINITY_DN1628521_c0_g1 (GGT)	K00681 gamma-glutamyltranspeptidase
	-3.9204	TRINITY_DN2850_c0_g1 (GGCT)	K00682 gamma-glutamylcyclotransferase
	4.2001	TRINITY_DN41045_c0_g1 (CHAC)	K07232 glutathione-specific gamma-glutamylcyclotransferase
	4.3254	TRINITY_DN37831_c0_g1 (EC:3.4.13.-)	K15428 Cys-Gly metallodipeptidase DUG1
	3.2775	TRINITY_DN38462_c0_g1 (5-OPase)	K01469 5-oxoprolinase (ATP-hydrolysing)
	-4.7066	TRINITY_DN63464_c0_g1 (5-OPase)	K01469 5-oxoprolinase (ATP-hydrolysing)
	-8.6323	TRINITY_DN3642_c0_g1 (Grx)	K24137 glutaredoxin
	-8.9466	TRINITY_DN605981_c0_g1 (Grx)	K24137 glutaredoxin
	-5.904	TRINITY_DN6816_c0_g3 (Grx)	K24137 glutaredoxin
	2.4803	TRINITY_DN174671_c0_g1 (GHL)	K18592 glutathione hydrolase
	1.0201	TRINITY_DN42635_c0_g2 (APX)	K00434 L-ascorbate peroxidase
1.3297		TRINITY_DN37854_c0_g1 (IDH)	K00031 isocitrate dehydrogenase
-1.1454	-2.685	TRINITY_DN30692_c0_g2 (6PGD)	K00033 6-phosphogluconate dehydrogenase
	7.27048	TRINITY_DN16383_c0_g2 (6PGD)	K00033 6-phosphogluconate dehydrogenase
	-1.6993	TRINITY_DN1160691_c0_g2 (6PGD)	K00033 6-phosphogluconate dehydrogenase
-1.7277	-4.1884	TRINITY_DN15281_c0_g1 (G6PD)	K00036 glucose-6-phosphate 1-dehydrogenase
1.6498		TRINITY_DN29765_c1_g1 (G6PD)	K00036 glucose-6-phosphate 1-dehydrogenase
	6.1183	TRINITY_DN86775_c0_g6 (G6PD)	K00036 glucose-6-phosphate 1-dehydrogenase
REF501 vs REF502 log2FC	REF501 vs REF503 log2FC	Gene ID (name)	KEGG_annotation
4.1336	-11.8282	TRINITY_DN20250_c0_g1 (GCLC)	K11204 glutamate--cysteine ligase catalytic subunit
-13.2893	-14.5417	TRINITY_DN23733_c1_g1 (GCLC)	K11204 glutamate--cysteine ligase catalytic subunit
	-2.0325	TRINITY_DN648955_c0_g3 (GCLC)	K11204 glutamate--cysteine ligase catalytic subunit
	1.34048	TRINITY_DN2766_c0_g1 (GCL)	K01919 glutamate--cysteine ligase
-12.4785	-12.8331	TRINITY_DN661923_c0_g1 (GST)	K00799 glutathione S-transferase
	-4.53428	TRINITY_DN701193_c0_g1 (GDH)	K21888 glutathione dehydrogenase
	-4.0832	TRINITY_DN1628521_c0_g1 (GGT)	K00681 gamma-glutamyltranspeptidase
-13.3186	-12.1281	TRINITY_DN54685_c1_g1 (GGT)	K00681 gamma-glutamyltranspeptidase
1.8707	-13.3024	TRINITY_DN174671_c0_g1 (GHL)	K18592 glutathione hydrolase
	1.7044	TRINITY_DN37854_c0_g1 (IDH)	K00031 isocitrate dehydrogenase
-11.5791	-12.8295	TRINITY_DN4588_c1_g1 (IDH)	K00031 isocitrate dehydrogenase
-9.3727	-10.6267	TRINITY_DN33351_c0_g1 (6PGD)	K00033 6-phosphogluconate dehydrogenase
-1.2267	-2.9593	TRINITY_DN30692_c0_g2 (6PGD)	K00033 6-phosphogluconate dehydrogenase
3.51211	-9.601	TRINITY_DN16383_c0_g2 (6PGD)	K00033 6-phosphogluconate dehydrogenase
-9.8595	-10.1462	TRINITY_DN27404_c0_g1 (6PGD)	K00033 6-phosphogluconate dehydrogenase
-1.3619		TRINITY_DN6221_c1_g2 (6PGD)	K00033 6-phosphogluconate dehydrogenase
-1.02397		TRINITY_DN1519616_c0_g1 (6PGD)	K00033 6-phosphogluconate dehydrogenase
	-2.0132	TRINITY_DN1160691_c0_g2 (6PGD)	K00033 6-phosphogluconate dehydrogenase
1.9989	-12.6823	TRINITY_DN86775_c0_g6 (G6PD)	K00036 glucose-6-phosphate 1-dehydrogenase
	-3.9019	TRINITY_DN15281_c0_g1 (G6PD)	K00036 glucose-6-phosphate 1-dehydrogenase
	1.2952	TRINITY_DN4748_c1_g1 (G6PD)	K00036 glucose-6-phosphate 1-dehydrogenase
	1.053	TRINITY_DN29765_c1_g1 (G6PD)	K00036 glucose-6-phosphate 1-dehydrogenase
	1.251	TRINITY_DN1123_c1_g1 (G6PD)	K00036 glucose-6-phosphate 1-dehydrogenase
